# Supplementary material for: A mechanical transition from tension to buckling underlies the jigsaw puzzle shape morphogenesis of histoblasts in the Drosophila epidermis
Source: PLoS Biol. 2024 Jun 13;22(6):e3002662. doi: 10.1371/journal.pbio.3002662 (PMC11175506; doi:10.1371/journal.pbio.3002662)
Supplement: S1 Data — (ODS) [file pbio.3002662.s013.ods]

## Sheet: Fig_1
Figure 1
Group 1: 3rd instar larvae aged <90 h AEL (after egg laying)
Group 2: 3rd instar larvae aged 90-95 h AEL
Group 3: 3rd instar larvae aged 95-100 h AEL
Group 4: wandering stage larvae aged > 100 h AEL
Group 5: white pupae
Perim = perimeter in um
Area = area in um^2
Group	Area	Perim	Circularity	Solidity
1	315.939960000000	76.4877420000000	0.678626387017122	0.912559618441971
1	307.636776000000	68.1586140000000	0.832159574487162	0.963172109010557
1	223.728912000000	63.8238960000000	0.690184738876903	0.927730542838457
1	236.488392000000	73.6256220000000	0.548228663962488	0.881466154300916
1	179.889624000000	53.3291340000000	0.794853178785761	0.955863808322825
1	249.857280000000	68.2455540000000	0.674144731233275	0.902508551881414
1	249.971544000000	64.7122020000000	0.750115398129811	0.897117015262860
1	184.574448000000	51.5823300000000	0.871725060218068	0.949531949531950
1	248.219496000000	69.4287660000000	0.647093236876092	0.918367346938776
1	188.383248000000	61.1961000000000	0.632127454892335	0.832339529989477
1	255.646656000000	75.1102260000000	0.569445077160710	0.897727272727273
1	241.744536000000	80.2053240000000	0.472237135314642	0.844062153163152
1	439.725960000000	91.8547320000000	0.654920976911751	0.920026220911177
1	278.994600000000	66.0836460000000	0.802819050151245	0.930293501048218
1	238.316616000000	74.4743220000000	0.539946923653063	0.934308841843088
1	283.184280000000	67.7479260000000	0.775330728105319	0.951928156365557
1	263.378520000000	60.9914460000000	0.889717959706011	0.974440894568690
1	219.996288000000	67.7749740000000	0.601847551127692	0.913344316309720
1	206.132256000000	64.8779400000000	0.615405986952724	0.906903765690377
1	115.482816000000	43.1953800000000	0.777772585933396	0.939453125000000
1	135.212400000000	54.2409000000000	0.577527423876964	0.826385483079941
1	131.860656000000	43.1715060000000	0.889059236480724	0.962296983758701
1	171.091296000000	53.8547760000000	0.741292032626302	0.955210643015521
1	143.896464000000	52.5882120000000	0.653857599901010	0.921227621483376
1	235.612368000000	76.0698780000000	0.511661227837248	0.925093632958802
1	208.112832000000	55.9614840000000	0.835084221082741	0.947841726618705
1	114.682968000000	41.5715340000000	0.833905210106253	0.933723196881092
1	111.216960000000	52.7874840000000	0.501555455127423	0.747557003257329
1	131.403600000000	48.4649100000000	0.703011300964153	0.882510729613734
1	61.8168240000000	35.2533420000000	0.625051733447182	0.794303797468354
1	130.184784000000	52.5661320000000	0.592049540382343	0.915073115860517
1	124.966728000000	45.6103800000000	0.754878196754622	0.959509202453988
1	140.240016000000	46.1365740000000	0.827925260511469	0.929399367755532
1	92.8204560000000	45.5609760000000	0.561910986976875	0.887258687258687
1	155.741832000000	53.1843720000000	0.691905960837354	0.926679280983917
1	118.834560000000	44.9039580000000	0.740599442005513	0.942857142857143
1	104.780088000000	47.0887740000000	0.593818681317053	0.814536340852130
1	126.109368000000	60.0860280000000	0.438945116450240	0.849863013698630
1	242.887176000000	70.2448980000000	0.618564336537081	0.852973874374653
1	117.730008000000	43.3024680000000	0.788990435798717	0.931602279924003
1	116.968248000000	48.3678960000000	0.628294787762768	0.851960210649503
1	170.481888000000	53.6625420000000	0.743953219510069	0.891791044776119
1	198.743184000000	61.6212780000000	0.657719480247701	0.929472902746845
1	87.2215200000000	39.4042440000000	0.705907043879722	0.923076923076923
1	201.142728000000	59.2097280000000	0.720988052303052	0.949532710280374
1	132.089184000000	54.5363580000000	0.558090792512756	0.856100104275287
1	151.323624000000	54.1576860000000	0.648330417412824	0.932220039292731
1	166.901616000000	54.9751980000000	0.693963775788270	0.956363636363636
1	144.277344000000	48.8535180000000	0.759654852456797	0.890303623898139
1	126.452160000000	48.7904520000000	0.667523305862976	0.896317280453258
1	135.783720000000	52.7692680000000	0.612767082295575	0.904255319148936
1	123.976440000000	50.4123660000000	0.613020311060350	0.893248701673399
1	135.555192000000	50.4231300000000	0.669987065935781	0.914239482200647
1	162.597672000000	56.3454000000000	0.643586987504977	0.867772108843537
1	256.027536000000	66.8139420000000	0.720712988958844	0.916690200508331
1	315.559080000000	89.0393940000000	0.500179806458394	0.889433794025858
1	349.266960000000	73.3900560000000	0.814878632444182	0.975125463670085
1	128.204208000000	48.1066620000000	0.696148188604651	0.842077649527807
1	188.421336000000	56.1996720000000	0.749673882715838	0.941525088897669
1	160.464744000000	48.7320780000000	0.849101543386250	0.976396917148362
1	246.924504000000	58.4413440000000	0.908518267457614	0.965950920245399
1	200.304792000000	62.2157820000000	0.650279517593514	0.871600688468158
1	154.599192000000	48.3622380000000	0.830623671873240	0.921550094517958
1	255.799008000000	64.9131300000000	0.762857848628561	0.902053274139845
1	227.461536000000	62.0140260000000	0.743255236296225	0.923989737010905
1	152.390088000000	49.0692120000000	0.795331926522399	0.958167330677291
1	279.299304000000	73.6701960000000	0.646689883165251	0.934106483921982
1	213.826032000000	61.6327320000000	0.707371572222065	0.951245177130831
1	245.705688000000	59.2392600000000	0.879844299885901	0.961218836565097
1	172.310112000000	49.9257780000000	0.868702249693199	0.948238364506307
1	206.056080000000	59.8856520000000	0.722020840152030	0.930689531975706
1	209.522088000000	56.6593500000000	0.820156066328414	0.958168049044356
1	323.138592000000	75.9368460000000	0.704196046294934	0.860120908901397
1	164.463984000000	47.2172520000000	0.926998976409143	0.963838664812239
1	198.286128000000	52.5916620000000	0.900883027764377	0.970293209876543
1	195.353352000000	80.7475260000000	0.376506329502301	0.616320324379118
1	279.908712000000	78.0845400000000	0.576894193135562	0.912461380020597
1	199.352592000000	59.8979340000000	0.698245370414804	0.942632170978628
1	195.658056000000	67.6750620000000	0.536846682364262	0.877813504823151
1	121.348368000000	47.3217180000000	0.680961874789425	0.940520446096654
1	203.161392000000	64.4113620000000	0.615355488789583	0.906968517863459
1	274.576392000000	69.4485000000000	0.715397335176615	0.877351392024078
1	179.280216000000	62.6495160000000	0.573993256823308	0.898040783686525
1	128.470824000000	53.0339520000000	0.573992729274264	0.831862999481059
1	179.623008000000	51.4437780000000	0.852915718365814	0.961928934010152
1	125.538048000000	50.5423620000000	0.617552902956508	0.905257076834200
1	197.219664000000	60.2234760000000	0.683326779896634	0.910720819612148
1	235.764720000000	64.8638640000000	0.704178966334524	0.936931283338563
1	185.336208000000	65.4816900000000	0.543163249855347	0.881439393939394
1	208.265184000000	64.5693720000000	0.627730764304187	0.911805555555556
1	282.765312000000	70.7723340000000	0.709429034738371	0.902537050992213
1	201.066552000000	75.7545480000000	0.440283359854514	0.841806020066890
1	283.946040000000	95.3070780000000	0.392821609436642	0.899949469429005
1	242.772912000000	69.8903760000000	0.624561684635628	0.932625189681335
1	149.152608000000	63.1000860000000	0.470739686004102	0.916666666666667
1	300.971376000000	74.5521540000000	0.680478904442042	0.957217913435076
1	191.277936000000	61.8965880000000	0.627395387877929	0.945797329143755
1	211.578840000000	63.3458640000000	0.662591053610041	0.923263048738334
1	209.179296000000	77.3505180000000	0.439341378345683	0.873997326203209
1	172.614816000000	52.7275920000000	0.780210979164387	0.891936144085141
1	167.739552000000	53.9675220000000	0.723736354153684	0.947818263607737
1	186.136056000000	67.9724520000000	0.506261029696492	0.856774668630339
1	390.021120000000	82.7318280000000	0.716065497397704	0.931040926929546
1	173.833632000000	61.7955720000000	0.572043368190795	0.909623430962343
1	180.346680000000	57.1202700000000	0.694604372069191	0.875867386276022
1	206.132256000000	58.1601000000000	0.765782665449276	0.930481283422460
1	155.779920000000	65.4774120000000	0.456602546646209	0.841027874564460
1	165.797064000000	51.9020760000000	0.773423281621503	0.908972691807542
1	159.169752000000	54.8188440000000	0.665595929793053	0.897355445988346
1	251.495064000000	62.1006900000000	0.819495321401449	0.954314720812183
1	141.001776000000	60.9726780000000	0.476610829875378	0.909754825247783
1	137.688120000000	50.3280480000000	0.683102950790121	0.943986820428336
1	170.634240000000	52.8183960000000	0.768609290811676	0.967146714671467
1	251.456976000000	65.5952640000000	0.734393093385720	0.920046016681047
1	277.014024000000	71.7186000000000	0.676780775325815	0.929949775310600
1	221.481720000000	64.8604140000000	0.661589065449879	0.968836565096953
1	294.915384000000	77.4553980000000	0.617737422956882	0.913064713064713
1	384.346008000000	89.7550620000000	0.599534716296160	0.907105847520355
1	299.828736000000	72.5619180000000	0.715592220361691	0.961451247165533
1	328.927968000000	79.3139820000000	0.657069271327894	0.921232123212321
1	161.950176000000	53.3790900000000	0.714247874907322	0.924194280526555
1	184.003128000000	53.5150200000000	0.807390594386188	0.940177849636217
1	223.767000000000	67.6176540000000	0.615014996629841	0.920443430061950
1	307.446336000000	67.1749500000000	0.856178823722242	0.956829268292683
1	247.381560000000	68.8719360000000	0.655379126832834	0.935744172145846
1	219.882024000000	68.1510240000000	0.594914862163034	0.951646090534979
1	237.288240000000	64.1546820000000	0.724484946280684	0.951837769328264
1	342.715824000000	79.1570760000000	0.687328788662097	0.949521322889469
1	295.220088000000	78.5661600000000	0.601014175264717	0.928571428571429
1	270.500976000000	79.6170300000000	0.536249320432374	0.912126068376068
1	259.569720000000	67.5705960000000	0.714411428644376	0.871095817893065
1	333.041472000000	86.9376540000000	0.553722725836923	0.844417815058918
1	329.613552000000	78.9774000000000	0.664062962794119	0.906283740012956
1	301.123728000000	78.6990540000000	0.610964278015869	0.949241104752426
1	228.261384000000	65.6290740000000	0.665962472496457	0.924879614767255
1	234.888696000000	78.3420480000000	0.480930299994336	0.896897810218978
1	390.440088000000	90.5504940000000	0.598387645116366	0.902505446623094
1	318.225240000000	78.7784040000000	0.644362311313215	0.936140675613142
1	266.654088000000	76.9275480000000	0.566231896924978	0.906989247311828
1	232.032096000000	66.2437260000000	0.664459358916572	0.944355098102284
1	380.765736000000	81.9535080000000	0.712414299925801	0.918224740321058
1	199.885824000000	57.7284360000000	0.753723880979364	0.949267192784667
1	294.267888000000	68.7360060000000	0.782679844015139	0.949556400506971
1	429.023232000000	104.950380000000	0.489466128371589	0.846285093842097
1	173.528928000000	68.2056720000000	0.468749441742834	0.927592116538132
1	241.516008000000	70.3591620000000	0.613076217422374	0.852079263187273
1	258.503256000000	62.8831500000000	0.821499501773393	0.954637976155859
1	294.991560000000	76.1242500000000	0.639695654997608	0.928482741494909
1	229.023144000000	57.2101080000000	0.879313419447108	0.962276637988087
1	208.417536000000	60.2523180000000	0.721433993439390	0.907152682255846
1	223.690824000000	69.3676320000000	0.584176785748539	0.912973147848593
1	248.905080000000	59.9029020000000	0.871661571239417	0.968520782396088
1	271.072296000000	67.8710220000000	0.739479639187793	0.892690513219285
1	245.020104000000	58.8236040000000	0.889832626049717	0.971294851794072
1	297.010224000000	72.1236300000000	0.717506946205611	0.953811206461383
1	465.587712000000	94.7745360000000	0.651370431186649	0.921219625444978
1	210.778992000000	61.6190700000000	0.697600701443585	0.954822517031194
1	251.875944000000	62.5289040000000	0.809533680547829	0.952140309155767
2	273.099424000000	67.8543240000000	0.745376320612146	0.937685459940653
2	291.483232000000	69.6044400000000	0.756048320477942	0.926984825159446
2	346.126816000000	90.6928640000000	0.528809048592593	0.923958237087684
2	301.572320000000	72.9313440000000	0.712480376331084	0.901270267479087
2	304.399296000000	71.2965960000000	0.752516309768964	0.947153598281418
2	302.554144000000	66.9062640000000	0.849335760507002	0.971720084285239
2	231.168768000000	61.4224200000000	0.769990161084096	0.971507486553278
2	246.979520000000	73.2087240000000	0.579088754880629	0.933315830926752
2	196.364800000000	59.4923520000000	0.697190122938127	0.964237057220708
2	216.356768000000	58.0503440000000	0.806809036688477	0.934450763244538
2	293.751584000000	82.1518600000000	0.546959638272146	0.960312960653135
2	263.264256000000	74.1585320000000	0.601560779763120	0.890857880530454
2	123.083488000000	47.0822880000000	0.697741476473894	0.964941112024103
2	108.356128000000	40.5981280000000	0.826135575835764	0.922939601309134
2	88.5334400000000	37.9933320000000	0.770730308859354	0.969953775038521
2	103.904064000000	42.7848760000000	0.713282950360218	0.919987546699876
2	158.242944000000	59.7443400000000	0.557109651671096	0.821176470588235
2	205.184288000000	63.0490720000000	0.648629308037149	0.850920069005175
2	159.360192000000	51.6427280000000	0.750881418310434	0.908387864366449
2	174.155264000000	52.5903280000000	0.791288239382823	0.937324602432180
2	190.778560000000	58.1317640000000	0.709434699929749	0.879788427632633
2	174.612320000000	53.0273280000000	0.780342496619713	0.908532176428055
2	89.2274880000000	38.6718320000000	0.749754425355942	0.928128420284568
2	149.778944000000	47.9216040000000	0.819592425816640	0.947877721574665
2	156.330080000000	46.5313920000000	0.907319666774063	0.964255136986301
2	140.045344000000	48.9604680000000	0.734154419935913	0.948487712665406
2	138.301760000000	56.0535760000000	0.553134723698927	0.913941080955695
2	207.198720000000	59.4650280000000	0.736332003421447	0.917101627264354
2	204.998080000000	72.7869040000000	0.486242777509358	0.881885036770224
2	179.453728000000	54.0025280000000	0.773275352024985	0.927942497753819
2	161.679328000000	53.8580880000000	0.700426382917236	0.896465134247634
2	206.589312000000	65.1499840000000	0.611630433030912	0.911863887185776
2	217.270880000000	62.4275200000000	0.700582399468112	0.921787709497207
2	197.397408000000	62.4257720000000	0.636536726033119	0.811971931834455
2	174.933952000000	59.3107440000000	0.624909645090611	0.852656594805636
2	165.962112000000	53.5179640000000	0.728147982939109	0.885586924219911
2	179.098240000000	66.0327240000000	0.516158110062240	0.918981896397204
2	190.253792000000	61.0407120000000	0.641658577436914	0.917141898691714
2	229.949952000000	64.3089200000000	0.698716107273335	0.889888545723110
2	189.475104000000	58.9118320000000	0.686051884236246	0.861545756282598
2	189.475104000000	56.1331560000000	0.755654194275567	0.897848579405485
2	208.519104000000	63.4936160000000	0.649973412410385	0.904173572397167
2	179.386016000000	54.1852400000000	0.767779383298021	0.919828968466061
2	210.872096000000	72.5171600000000	0.503903533775549	0.810539018503620
2	174.239904000000	68.8831600000000	0.461457132480648	0.760986066452304
2	210.736672000000	62.5251320000000	0.677393066039916	0.854307432432433
2	184.159712000000	87.9152000000000	0.299417068694781	0.748564867967853
2	303.163552000000	103.033560000000	0.358863624619759	0.711165644171779
2	214.884032000000	74.5254280000000	0.486188912557026	0.847847021598569
2	279.853696000000	96.3551880000000	0.378783196589699	0.831984225819842
2	261.300608000000	75.9182160000000	0.569715842212240	0.899593593114989
2	287.962208000000	80.9690160000000	0.551960038317787	0.880033912674862
2	344.180096000000	75.1996040000000	0.764829284374687	0.963231036479444
2	310.815008000000	74.9625200000000	0.695061910169509	0.911487377065802
2	399.957856000000	99.5857680000000	0.506791756170915	0.843679334743599
2	348.649088000000	85.4766480000000	0.599657723824623	0.846889952153110
2	348.107392000000	87.3134280000000	0.573800643444000	0.936592178770950
2	282.138976000000	81.3165000000000	0.536186153566008	0.876996115666811
2	217.609440000000	60.8784240000000	0.737837617490889	0.899513312338964
2	382.166528000000	83.5199000000000	0.688466130032839	0.920698254364090
2	272.693152000000	69.4945000000000	0.709550363194150	0.934321280379372
2	167.164000000000	53.3149200000000	0.739018133479219	0.890144497962208
2	281.157152000000	77.6339240000000	0.586213645282554	0.925148334094021
2	234.757504000000	79.7378720000000	0.463980859231730	0.809981960312688
2	333.041472000000	91.4170880000000	0.500787425125900	0.848851590106007
2	276.197248000000	68.7790160000000	0.733697931356313	0.906945074897867
2	399.060672000000	95.2560640000000	0.552666994044330	0.918682367918523
2	317.653920000000	76.9634280000000	0.673899721202323	0.930943701903605
2	261.673024000000	77.7237160000000	0.544329291104771	0.926787252368648
2	194.875136000000	69.6743600000000	0.504452546830508	0.868941873149447
2	205.319712000000	58.3481480000000	0.757855416088867	0.916009280742459
2	245.557568000000	67.9478880000000	0.668361250616210	0.880467196819086
2	232.760000000000	68.1259080000000	0.630222066049550	0.901126911725248
2	212.615680000000	68.7451600000000	0.565354560215812	0.889503566749163
2	216.102848000000	67.3577080000000	0.598543546654238	0.890593633495842
2	211.126016000000	67.7346320000000	0.578269205221370	0.854025900900901
2	115.516672000000	41.7146400000000	0.834214112613350	0.970346447445684
2	168.230464000000	59.3504880000000	0.600158440553035	0.889277818717760
2	204.473312000000	65.6930600000000	0.595398192466345	0.883273164861613
2	223.449600000000	75.4664960000000	0.493038773425060	0.843129520052597
2	156.854848000000	61.8643880000000	0.515022696416096	0.873000390167772
2	174.747744000000	62.1444360000000	0.568613203431674	0.928385899814471
2	157.819744000000	57.2955760000000	0.604128075399379	0.910869126840089
2	167.451776000000	65.2893640000000	0.493645003910395	0.933698415802856
2	168.213536000000	57.0848040000000	0.648678906153483	0.929672447013488
2	256.882400000000	68.3039280000000	0.691915173713329	0.932855526216522
2	209.704064000000	64.1589600000000	0.640179967367960	0.897977394408090
2	159.173984000000	60.1093040000000	0.553603148993833	0.893579422737090
2	141.450368000000	54.7221520000000	0.593591412697689	0.856052575789697
2	122.254016000000	46.5635000000000	0.708568373912743	0.877576671694319
2	192.132800000000	57.6941200000000	0.725351091472894	0.893197608660527
2	171.260576000000	63.1357360000000	0.539904278650510	0.867032577903683
2	195.823104000000	70.8989720000000	0.489546463977101	0.899422521655438
2	182.365344000000	70.0337120000000	0.467237705398067	0.783190497669523
2	150.709984000000	55.8530160000000	0.607097757611756	0.791444832017624
2	140.570112000000	51.3936840000000	0.668780120358290	0.900223713646532
2	203.389920000000	85.9834760000000	0.345707891513004	0.736232989952944
2	153.570816000000	72.6801840000000	0.365330995000044	0.770523708421798
2	137.387648000000	58.3295640000000	0.507434618229356	0.789941425974551
2	179.284448000000	55.2849160000000	0.737121662291337	0.900523560209424
2	202.831296000000	58.8141280000000	0.736854100820673	0.906705991927973
2	161.120704000000	63.4883720000000	0.502311167021525	0.846889952153110
2	220.267136000000	71.7758240000000	0.537283118288626	0.921820303383897
2	223.568096000000	66.5987080000000	0.633414621363370	0.887739622121087
2	201.443200000000	60.0661560000000	0.701621350768123	0.879909021986353
2	264.364576000000	97.8044640000000	0.347292792224912	0.777777777777778
2	230.085376000000	72.4859720000000	0.550289145419412	0.894601542416452
2	196.161664000000	67.7727200000000	0.536678464893659	0.789917146468193
2	243.847840000000	79.2630600000000	0.487738578196819	0.787561853351327
2	159.698752000000	54.8038480000000	0.668173550249513	0.916699960047943
2	165.775904000000	68.9048720000000	0.438764425545318	0.769293389775318
2	143.938784000000	68.1100840000000	0.389910438128966	0.733704435266655
2	163.219776000000	54.5341040000000	0.689677848787318	0.932206759443340
2	124.149952000000	48.8206280000000	0.654560353573905	0.897747405720071
2	204.845728000000	68.2220480000000	0.553079128788709	0.869809368996601
2	214.071488000000	69.0736000000000	0.563825234575523	0.824926214113228
2	183.736512000000	67.2797840000000	0.510077485676567	0.804680330376262
2	210.330400000000	65.4499960000000	0.617010653968892	0.874566473988439
2	168.789088000000	56.4981200000000	0.664486614975521	0.877491844871330
2	239.040288000000	71.8745400000000	0.581474683530707	0.810314376545390
2	180.977248000000	90.6746480000000	0.276606312664186	0.833765812520273
2	128.449664000000	62.8903720000000	0.408107437295558	0.774914821124361
2	168.687520000000	56.3994960000000	0.666411328797464	0.835720448662640
2	119.884096000000	51.7994960000000	0.561462000179729	0.873848515864893
2	179.758432000000	67.8649960000000	0.490464388258206	0.789409056024559
2	179.284448000000	64.3961360000000	0.543291442718004	0.856594964148741
2	178.827392000000	56.5897520000000	0.701727223901438	0.892572023602916
2	215.882784000000	72.4810960000000	0.516390650473219	0.823787375415282
2	207.469568000000	80.1550000000000	0.405791578499925	0.894435228472327
2	190.863200000000	71.9670000000000	0.463089854654132	0.855108746675012
2	188.730272000000	72.0344360000000	0.457057783811505	0.784707079517372
2	234.571296000000	77.0001360000000	0.497166373480322	0.858581994389187
2	284.965952000000	82.1487320000000	0.530641373738632	0.847918173365017
2	253.750720000000	72.8891160000000	0.600194181582692	0.819558147358977
2	196.381728000000	61.8995320000000	0.644074655941042	0.878462496109555
2	221.299744000000	67.7380360000000	0.606073889610676	0.889292703382723
2	254.292416000000	81.2557800000000	0.483988168228434	0.849372384937239
2	169.076864000000	85.3204320000000	0.291868990898128	0.777451938742261
2	235.129920000000	93.9290560000000	0.334902079988674	0.713753459655099
2	214.934816000000	73.9657000000000	0.493691773535580	0.794564657393096
2	211.904704000000	68.3279400000000	0.570366233306643	0.788921961951598
2	191.083264000000	71.9940480000000	0.463275494807213	0.810257930625556
2	272.743936000000	88.2430880000000	0.440152905042260	0.772087067861716
2	159.343264000000	64.0981480000000	0.487363061692144	0.838162022513379
2	188.425568000000	78.8251400000000	0.381083544162686	0.740403203534935
2	213.986848000000	70.6172680000000	0.539231335918999	0.890903815464964
2	150.354496000000	66.8470160000000	0.422826533178449	0.786003683241252
2	113.316032000000	62.9341640000000	0.359524331437480	0.780553514572618
2	160.900640000000	64.5451760000000	0.485333262479402	0.733077905491699
2	173.630496000000	68.1990480000000	0.469114919494945	0.815313835031219
2	241.393280000000	78.8328680000000	0.488113013272992	0.813145539906103
2	181.992928000000	66.8684520000000	0.511471968998587	0.822916666666667
2	188.628704000000	66.1093600000000	0.542365104266622	0.859573791348601
2	223.060256000000	83.4891720000000	0.402134887582527	0.864234368642344
2	222.840192000000	65.8064040000000	0.646646705456149	0.941107530032230
2	240.479168000000	80.2515080000000	0.469224759962833	0.857071898671303
2	239.446560000000	74.8680360000000	0.536816165007929	0.901596440722324
2	254.918752000000	78.3462800000000	0.521885087052289	0.922487437185930
2	255.274240000000	86.5041960000000	0.428689165918826	0.695470515620549
2	153.384608000000	79.2318720000000	0.307037775314147	0.818318884281945
2	220.944256000000	70.9179240000000	0.552052717062847	0.842209856915739
2	253.479872000000	67.1018560000000	0.707431310964605	0.918359668924003
2	249.975776000000	88.7018920000000	0.399247331898560	0.899024024024024
2	245.134368000000	68.8384480000000	0.650057730343791	0.944348058187642
2	149.677376000000	50.7964200000000	0.728953480861304	0.873022312373225
2	221.367456000000	71.8117040000000	0.539427612912857	0.830614641785202
2	161.019136000000	54.0770480000000	0.691928794445908	0.900897385875927
2	146.190208000000	58.2325960000000	0.541746164689841	0.885145157872431
2	201.409344000000	73.3209640000000	0.470796414187413	0.827057981388690
2	141.484224000000	56.3627880000000	0.559671183314904	0.852897787144363
2	120.019520000000	66.0972160000000	0.345219575820698	0.687993520955659
2	106.883392000000	44.0125240000000	0.693373983392633	0.878378378378378
2	153.198400000000	69.6564200000000	0.396772709689023	0.767159450897571
2	187.646880000000	72.6734680000000	0.446477359557516	0.860420343333868
2	143.447872000000	51.3300200000000	0.684165400109468	0.891780524831924
2	177.862496000000	64.6190520000000	0.535270220011635	0.752326096588392
2	200.292096000000	63.6704400000000	0.620866136658074	0.820304713085576
2	284.576608000000	83.5291920000000	0.512545590730401	0.843544407894737
2	241.291712000000	80.7012960000000	0.465576713615453	0.751546056200499
2	279.633632000000	84.2892040000000	0.494601424132830	0.836482558139535
2	244.677312000000	113.021448000000	0.240703181515742	0.677911410970959
2	219.116032000000	93.0711560000000	0.317873118326409	0.760468807227445
2	248.249120000000	87.4193200000000	0.408209148661291	0.801781486075093
2	247.081088000000	77.2947200000000	0.519696404870346	0.874492931776275
2	190.084512000000	72.5179880000000	0.454218798220827	0.779196556671449
2	246.810240000000	78.9058240000000	0.498144018026752	0.833078999882615
2	265.651104000000	77.2784360000000	0.558991032772994	0.789240441100691
2	231.422688000000	72.6709840000000	0.550672914986865	0.867971298108284
2	214.951744000000	65.0261520000000	0.638814444167962	0.936308623298033
2	276.315744000000	85.1470120000000	0.478935104415366	0.845401382243488
2	287.217376000000	79.4914960000000	0.571188208778516	0.933739012846518
2	219.369952000000	66.3232600000000	0.626693621099924	0.868023095958207
2	277.060576000000	78.9757440000000	0.558209399249333	0.914910673385250
2	215.290304000000	65.0044400000000	0.640248091342518	0.856116102280581
2	229.188192000000	71.6053480000000	0.561708742239084	0.876395534290271
2	226.852128000000	69.6275320000000	0.588018132493697	0.930116709365215
2	187.257536000000	66.0604160000000	0.539220705195006	0.908813559322034
2	232.844640000000	72.9837840000000	0.549317400277699	0.795373665480427
2	175.509504000000	52.0764160000000	0.813257969261034	0.960493827160494
3	211.041376000000	83.8831160000000	0.376901932527810	0.609187279151944
3	135.999552000000	56.4585600000000	0.536151774371183	0.796463815789474
3	129.736192000000	57.5873080000000	0.491606318184472	0.790872080565674
3	194.942848000000	69.0735080000000	0.513445255231220	0.852179213654374
3	177.303872000000	59.7944800000000	0.623169080649652	0.861543669600542
3	221.401312000000	76.1772880000000	0.479445271443416	0.789166356069077
3	177.405440000000	64.7588920000000	0.531591438655446	0.799181617878502
3	177.303872000000	57.0535240000000	0.684483738664680	0.852297410192147
3	144.192704000000	58.6751160000000	0.526314380456897	0.774722169900170
3	255.663584000000	76.0437040000000	0.555587174152224	0.855451062347614
3	192.200512000000	72.9101840000000	0.454347367179129	0.717005738132499
3	243.441568000000	84.7903280000000	0.425512154640610	0.715251459592338
3	228.748064000000	69.6209080000000	0.593045377284006	0.822485946283573
3	289.722720000000	87.0122200000000	0.480874690035148	0.787326470865993
3	296.866336000000	91.0059400000000	0.450434178218639	0.824681590119645
3	222.332352000000	74.3355400000000	0.505614505701880	0.773525493520649
3	277.534560000000	85.2116880000000	0.480317708124288	0.808155418395224
3	293.362240000000	79.9634560000000	0.576542019749792	0.850045167118338
3	214.867104000000	102.100680000000	0.259013574484253	0.703976945244957
3	249.383296000000	76.6674640000000	0.533156893324282	0.834864519130131
3	235.214560000000	81.9517600000000	0.440106209003716	0.838705662725576
3	285.118304000000	99.9522960000000	0.358632310001542	0.723609635139922
3	277.686912000000	96.4312720000000	0.375257589110822	0.789296333002973
3	284.898240000000	110.538184000000	0.293004964973071	0.786527697355723
3	296.460064000000	83.0932960000000	0.539565396639177	0.823920585967618
3	256.323776000000	94.0087280000000	0.364470517448191	0.761544048977898
3	277.890048000000	114.325456000000	0.267175710652933	0.637789575289575
3	339.795744000000	76.6980080000000	0.725871307458318	0.959723034913205
3	233.217056000000	87.8422440000000	0.379807319023735	0.696950710108605
3	228.375648000000	93.4536000000000	0.328600019588745	0.743130771861817
3	255.172672000000	89.3233520000000	0.401896293325278	0.718240722560377
3	303.298976000000	86.2868920000000	0.511907102864277	0.801429487766884
3	267.140768000000	92.5741720000000	0.391715143571770	0.798186177421036
3	244.812736000000	87.4804080000000	0.401996499929599	0.776891547579484
3	190.152224000000	63.7897640000000	0.587231417080527	0.871508379888268
3	146.037856000000	74.3752840000000	0.331755428740921	0.873487582254299
3	236.179456000000	81.5587360000000	0.446180934820889	0.913055218036992
3	173.901344000000	75.1025440000000	0.387439152168556	0.908189496878443
3	142.195200000000	62.2155520000000	0.461633038350989	0.811998394863563
3	175.340224000000	59.2668600000000	0.627288872755891	0.845352160026895
3	201.053856000000	66.9452720000000	0.563744671486516	0.783930510314875
3	246.928736000000	74.7370280000000	0.555532984431824	0.821016166281755
3	189.170400000000	65.0556840000000	0.561684644695480	0.826126674786845
3	146.461056000000	58.9200200000000	0.530159141068752	0.820825147347741
3	199.361056000000	67.5548640000000	0.548955248171038	0.843713105076742
3	154.874272000000	52.8270440000000	0.697391295090460	0.923476814306509
3	234.706720000000	72.6492720000000	0.558821175945032	0.941636414409383
3	98.8425920000000	52.0090720000000	0.459193551094151	0.881683011705157
3	165.386560000000	72.6865320000000	0.393370856399495	0.867541104747829
3	135.508640000000	57.9185080000000	0.507623967448753	0.882124055848020
3	175.492576000000	68.6625440000000	0.467766194648743	0.864939550949914
3	180.791040000000	73.4423120000000	0.421205551580283	0.872185542576604
3	225.768736000000	80.5506920000000	0.437255331999843	0.916028368794326
3	240.428384000000	80.9439920000000	0.461133170367139	0.919893190921228
3	186.174937500000	74.7832925000000	0.418332799323170	0.802547400255903
3	153.694337500000	58.3304150000000	0.567646021975294	0.919896640826873
3	163.229562500000	59.7904550000000	0.573779415658733	0.798457278481013
3	178.702812500000	65.5358550000000	0.522857464111528	0.875107267806456
3	205.060237500000	85.1397325000000	0.355489483443414	0.716255134318493
3	216.466800000000	74.6055025000000	0.488719245161380	0.824162863442900
3	248.411787500000	79.2155075000000	0.497463986854225	0.795247115550198
3	275.747862500000	84.7303325000000	0.482663210460247	0.829168688338994
3	174.854337500000	67.4057550000000	0.483606711123515	0.804269579247859
3	201.086125000000	75.4634025000000	0.443730420747880	0.815728984238179
3	225.294487500000	72.1092550000000	0.544475587599020	0.844137513862285
3	298.805650000000	86.1558150000000	0.505858997562399	0.773068371317399
3	106.342225000000	52.2978600000000	0.488593596223055	0.814760914760915
3	232.555012500000	75.1746950000000	0.517121053202818	0.823535016674607
3	203.301312500000	75.9623300000000	0.442744822889482	0.792398275680791
3	200.775337500000	82.4559775000000	0.371087170263446	0.716641751458745
3	163.751950000000	65.0151925000000	0.486818012406058	0.730519089485728
3	194.070262500000	65.5218825000000	0.568062504411665	0.830558276199804
3	152.371837500000	56.3445950000000	0.603128770563098	0.834761412320875
3	197.614562500000	70.3707425000000	0.501469521472254	0.871251261951422
3	146.665250000000	57.9100900000000	0.549577078533649	0.790224032586558
3	133.347675000000	45.9856825000000	0.792410166716455	0.925818521983162
3	116.670950000000	52.0113950000000	0.541970432299095	0.789806581721514
3	111.182575000000	53.8882525000000	0.481125517565048	0.774144774144774
3	196.397862500000	62.8372650000000	0.625046133116059	0.843450663589152
3	143.835100000000	57.6896350000000	0.543099197715424	0.813980137509549
3	127.356750000000	50.3333725000000	0.631712936727350	0.866127995592691
3	127.363362500000	50.4465325000000	0.628914692312014	0.838801458166622
3	8.55657500000000	11.5289800000000	0.808961873674238	0.914893617021277
3	110.382462500000	40.7360475000000	0.835895843468998	0.944841910916224
3	192.522937500000	65.7414175000000	0.559775924027362	0.790509899347417
3	134.934675000000	60.2447625000000	0.467191398278592	0.717585264066772
3	32.3152875000000	25.2419825000000	0.637339691011153	0.857927499084584
3	147.511650000000	61.4078725000000	0.491573069355109	0.773503365214311
3	158.316475000000	59.0644600000000	0.570273905964709	0.806806462701959
3	111.493362500000	48.2021350000000	0.603012518314502	0.841680294358136
3	146.030450000000	55.9073650000000	0.587104271321610	0.865478379026457
3	139.834537500000	56.7377225000000	0.545859052005153	0.876132418931505
3	146.552837500000	49.1100025000000	0.763596946482128	0.923311842551748
3	186.135262500000	64.6241925000000	0.560077674144198	0.843936988643302
3	161.761587500000	73.3302100000000	0.378024029369995	0.690749102697696
3	128.335400000000	60.2171050000000	0.444750645979783	0.787009314703925
3	122.417212500000	44.0877225000000	0.791438223587302	0.949326089227876
3	160.015887500000	64.3506650000000	0.485586819628987	0.879035250463822
3	183.582837500000	75.4026250000000	0.405759794209872	0.794079794079794
3	291.875750000000	82.8622150000000	0.534188828408764	0.873789139434865
3	285.521137500000	100.937455000000	0.352162759576525	0.814787729494631
3	205.258612500000	65.5987025000000	0.599405542055340	0.924946953622310
3	233.566725000000	72.2693925000000	0.561968570440113	0.852854620364921
3	246.170150000000	71.0194000000000	0.613325831830897	0.877663394780943
3	255.864075000000	87.6083225000000	0.418917445941563	0.803562362497885
3	190.168887500000	71.1486025000000	0.472081065315454	0.735360066746624
3	131.370537500000	52.8711925000000	0.590567616504588	0.916062858755999
3	206.157912500000	68.5873800000000	0.550708075941453	0.886361004978581
3	233.427862500000	77.8160150000000	0.484422809454495	0.869081617315497
3	210.046062500000	69.6490025000000	0.544119896649135	0.860801412959488
3	222.953662500000	72.5023825000000	0.532991052814601	0.895980959593228
3	182.022287500000	61.6706475000000	0.601419375619547	0.823461304082876
3	222.021300000000	81.2047200000000	0.423098961006011	0.696393082159922
3	161.549987500000	67.8708725000000	0.440706979339442	0.930156505489372
3	210.079125000000	67.6696225000000	0.576507891380213	0.888623435722412
3	234.856162500000	71.3422050000000	0.579854147839551	0.865402702836493
3	187.008112500000	61.3929225000000	0.623496034265096	0.900427849085959
3	193.984300000000	70.7983700000000	0.486328731853245	0.823156089193825
3	186.690712500000	58.7033600000000	0.680779795259263	0.916281831376171
3	178.636687500000	67.7815750000000	0.488604214635003	0.939359511467727
3	203.750962500000	68.5247625000000	0.545273579473637	0.865853658536585
3	200.114087500000	70.3832775000000	0.507631488748982	0.804237104464673
3	142.486150000000	61.5171800000000	0.473140013900665	0.868217054263566
3	150.784837500000	54.0878925000000	0.647690335500678	0.860572483841182
3	148.430787500000	56.9726675000000	0.574646476095938	0.878233791121048
3	155.301175000000	54.4753850000000	0.657633592250352	0.869847011832090
3	75.0452625000000	44.4393925000000	0.477525885218370	0.838365355291247
3	86.4782750000000	45.6826000000000	0.520733184890143	0.882083333333333
3	8.37142500000000	16.8999975000000	0.368329050958000	0.858231707317073
3	244.186400000000	69.7138050000000	0.631384275389113	0.848248845777177
3	NaN	NaN	NaN	0.759856138809576
3	216.169237500000	72.4052650000000	0.518159493985834	0.814112637501901
3	251.466762500000	75.0508975000000	0.561020426815538	0.852123253379455
3	13.4167625000000	13.6055925000000	0.910799277631437	0.974619289340102
3	271.694400000000	68.8618275000000	0.720001602265579	0.920934248193757
3	229.156187500000	65.4726050000000	0.671772483347934	0.867904374364191
3	225.770587500000	57.5689425000000	0.856053137685115	0.965214899713467
3	285.455012500000	67.8564975000000	0.779048793035580	0.915932436498045
3	167.620262500000	70.9002025000000	0.419026441997851	0.766575952498763
3	205.509887500000	72.1233425000000	0.496467580772067	0.811359889379354
3	184.746637500000	67.3388825000000	0.511981887243498	0.886285677302440
3	209.847687500000	57.7136125000000	0.791694327687114	0.930343227648564
3	186.280737500000	64.0525850000000	0.570564162382319	0.790722946694120
3	101.389462500000	58.5096425000000	0.372175513005380	0.685408793437183
3	175.211412500000	63.6287525000000	0.543832850282330	0.822967415374881
3	181.420550000000	68.6395325000000	0.483891183642729	0.825283829395520
3	131.601975000000	61.2473900000000	0.440856347514984	0.817439609460483
3	196.252387500000	65.2699175000000	0.578893516198969	0.851313485113835
3	137.130025000000	54.9995550000000	0.569670942739232	0.846949845614621
3	226.121050000000	74.5926225000000	0.510692059295318	0.895609964260948
3	165.319112500000	75.2635325000000	0.366744604224916	0.802777046591208
3	163.176662500000	62.5505125000000	0.524090352671647	0.868818286371478
3	293.284212500000	98.7485450000000	0.377952427436092	0.715929639980273
3	171.845650000000	71.0757500000000	0.427469865880639	0.727485982377847
3	206.719975000000	83.5613575000000	0.372032888709112	0.856350806451613
3	174.398075000000	78.0919000000000	0.359368140104185	0.825568727971804
3	203.903050000000	73.2531025000000	0.477508976088302	0.812667884388095
3	138.459137500000	54.3366950000000	0.589311678463246	0.846166542873649
3	259.977050000000	85.7250825000000	0.444558636719780	0.795137603356781
3	165.418300000000	54.2081825000000	0.707397831927490	0.889178052483192
3	189.302650000000	71.6421250000000	0.463478549763322	0.916476047317169
3	245.336975000000	77.5982625000000	0.511998720853233	0.936620441705187
3	279.318612500000	90.6414475000000	0.427224426338702	0.814397803060024
3	252.643787500000	63.1754800000000	0.795465569819515	0.947836574702246
3	311.653737500000	77.5424875000000	0.651332495673555	0.896365668478051
3	179.238425000000	60.0893975000000	0.623799875999976	0.924116424116424
3	268.434437500000	74.5388025000000	0.607132207430079	0.863775620280475
3	254.620925000000	67.9634475000000	0.692712706756657	0.893679107638726
3	265.326562500000	71.2402000000000	0.656962127960798	0.862142608089261
3	296.478050000000	77.8972050000000	0.613986269484252	0.885472959449181
3	236.238175000000	72.1573825000000	0.570162173393344	0.827682019402845
3	303.288925000000	77.1808125000000	0.639805138047590	0.879446409827781
3	216.982575000000	66.3543675000000	0.619292321484226	0.888198416190057
3	254.442387500000	72.9211550000000	0.601301446189738	0.841357887730198
3	309.861750000000	89.2030850000000	0.489348300962260	0.776846428330977
3	290.196175000000	82.6473950000000	0.533879455712576	0.833243389098759
3	227.853525000000	60.4900575000000	0.782523918616061	0.916621723654406
3	145.898200000000	62.2210950000000	0.473570344239601	0.829410859867713
3	158.177612500000	52.2956750000000	0.726814083710093	0.907763615295481
3	126.371487500000	46.1071225000000	0.747003992877758	0.900998655655848
3	196.860737500000	72.3642675000000	0.472411684796076	0.819458487810358
3	203.367437500000	70.3114025000000	0.516939547887110	0.760489598549338
3	203.585650000000	57.4337600000000	0.775572727247690	0.931144522859773
3	136.032350000000	53.3616100000000	0.600335763132608	0.865394533264569
3	178.821837500000	53.4049650000000	0.787892828808091	0.945724854175558
3	138.564937500000	46.7361150000000	0.797182942996063	0.937180889861415
3	135.662050000000	57.7574850000000	0.511036231017547	0.838547766438012
3	141.507500000000	58.4046475000000	0.521308142297832	0.866561749358072
3	190.691275000000	59.3170000000000	0.681055226718010	0.867380660954712
3	240.053587500000	59.1335750000000	0.862680126657922	0.975860941586748
3	167.203675000000	53.2973825000000	0.739680076549351	0.951305413061787
3	134.881775000000	47.3480875000000	0.756063467024500	0.938888368169463
3	193.356112500000	60.6636500000000	0.660253474367812	0.906106244879955
4	189.871325000000	104.106912500000	0.220145651598678	0.618347648986098
4	231.642487500000	74.4787150000000	0.524763637623936	0.836758490016033
4	227.278237500000	80.6825625000000	0.438741131290962	0.838247725125553
4	265.954750000000	98.5390725000000	0.344191923236130	0.710706560922855
4	280.793200000000	82.2897450000000	0.521080735152956	0.831344945518174
4	255.910362500000	92.0783150000000	0.379300145671592	0.787901418969380
4	271.469575000000	108.039337500000	0.292258534480343	0.776311219173324
4	236.476225000000	93.3684425000000	0.340876544952366	0.742842600839802
4	74.5361000000000	46.0332350000000	0.442011467587390	0.723333775009938
4	153.562087500000	56.9276450000000	0.595452927703186	0.892904743237946
4	155.545837500000	55.0227850000000	0.645629135134102	0.860719874804382
4	174.305500000000	74.4437550000000	0.395243205338110	0.721392199653069
4	197.680687500000	83.4118575000000	0.357041354652491	0.706712414826270
4	219.773050000000	72.9395550000000	0.519108428794411	0.805377405032067
4	22.5023375000000	18.9292300000000	0.789171879781089	0.960992907801418
4	242.903575000000	90.4495125000000	0.373105206795202	0.813680310834011
4	212.142225000000	88.8544625000000	0.337659128637633	0.732399626517274
4	137.202762500000	61.1913850000000	0.460460259143540	0.771696102314251
4	209.212887500000	100.660420000000	0.259466217833064	0.519373315363881
4	248.663062500000	85.9527825000000	0.422961912600438	0.764757052317634
4	319.608575000000	103.163222500000	0.377379658743256	0.614862941008982
4	230.472075000000	91.2224275000000	0.348036606918930	0.710271035430284
4	267.422725000000	97.6556425000000	0.352381816940819	0.719358699989118
4	255.295400000000	94.4436350000000	0.359672691990578	0.780140090646889
4	268.917150000000	107.874255000000	0.290397414325156	0.790327699754027
4	238.698025000000	95.2867575000000	0.330364666758746	0.740996939588312
4	264.248725000000	103.172595000000	0.311956512412216	0.693889125194953
4	232.991437500000	89.9653050000000	0.361742646562242	0.690732370705172
4	215.507987500000	97.5029225000000	0.284864262802271	0.727742466505099
4	234.175075000000	91.4157425000000	0.352134478286597	0.697863437009617
4	290.817750000000	87.2672325000000	0.479875267508179	0.792037179346434
4	246.183375000000	97.0221075000000	0.328645111859923	0.754689635181581
4	228.045287500000	90.7650725000000	0.347851153883582	0.716967509025271
4	154.805237500000	120.265447500000	0.134497363412178	0.434264489669581
4	166.020037500000	118.164455000000	0.149415846339138	0.519948298147350
4	190.387100000000	103.654272500000	0.222675772154345	0.593549755994059
4	179.674850000000	128.023175000000	0.137758995643454	0.444659732136787
4	236.330750000000	131.331495000000	0.172183813053973	0.484995944849959
4	174.331950000000	133.806582500000	0.122357866176634	0.401840685496668
4	173.604575000000	117.052807500000	0.159223571281839	0.461645034271547
4	170.642175000000	138.554357500000	0.111700692205022	0.421102823473315
4	147.776150000000	102.884405000000	0.175434543502549	0.453699022581732
4	133.103012500000	121.529700000000	0.113248614438310	0.418956765272186
4	165.901012500000	118.899822500000	0.147467557806644	0.455819046899781
4	165.907625000000	111.439715000000	0.167878942522550	0.380393141995855
4	134.280037500000	109.381617500000	0.141036861589061	0.496730356595484
4	146.982650000000	123.207320000000	0.121675437178623	0.474188659058488
4	232.350025000000	148.609612500000	0.132208319226912	0.558251150558843
4	161.298712500000	143.356815000000	0.0986288746083201	0.431638669484926
4	170.999250000000	137.242380000000	0.114084748150407	0.400122628114109
4	26.4169375000000	26.6901200000000	0.466005754801832	0.763094278807413
4	241.263675000000	163.511197500000	0.113398368043618	0.526109699596473
4	135.338037500000	106.295822500000	0.150521086692585	0.386112095789515
4	195.961437500000	155.354592500000	0.102031034112632	0.492100886917960
4	251.671750000000	130.011295000000	0.187103609031100	0.497006952460205
4	245.495675000000	151.399167500000	0.134588122625095	0.521227577013360
4	170.576050000000	100.650127500000	0.211592007299050	0.562258383529623
4	121.134387500000	109.144947500000	0.127782105286831	0.383773568320661
4	105.833062500000	96.8482850000000	0.141790573259105	0.406090289608177
4	106.117400000000	102.616282500000	0.126637961217670	0.415247320019590
4	163.904037500000	115.670047500000	0.153942199710300	0.547896068061623
4	171.356325000000	119.223317500000	0.151491267362935	0.480972190124027
4	135.417387500000	130.499125000000	0.0999238354682233	0.321373009830856
4	164.254500000000	128.809430000000	0.124403277901601	0.474418233981511
4	151.942025000000	134.763325000000	0.105134278512639	0.516868777426509
4	160.637462500000	122.464420000000	0.134597452220519	0.548514479127492
4	189.487800000000	131.434937500000	0.137838161447908	0.570660934981193
4	169.299837500000	106.756972500000	0.186669733237744	0.389080856945404
4	183.503487500000	136.721085000000	0.123362509105428	0.562080749272244
4	188.469475000000	144.127027500000	0.114014483789247	0.538355571299248
4	153.257912500000	131.250132500000	0.111797802933042	0.504677161761351
4	228.415587500000	144.533782500000	0.137403205552300	0.557349164526565
4	169.484987500000	119.527492500000	0.149075227961691	0.526385393114628
4	84.5606500000000	56.5353225000000	0.332459256162303	0.722956379370834
4	188.905900000000	93.5828025000000	0.271058663564749	0.630000000000000
4	261.616950000000	147.601177500000	0.150902382984230	0.525561421264258
4	218.126537500000	102.559817500000	0.260593687159759	0.620360020043943
4	218.681987500000	127.592155000000	0.168800967351493	0.581449275362319
4	229.261987500000	138.897402500000	0.149332270664303	0.546691846835113
4	166.767250000000	98.6967950000000	0.215136714217674	0.578215198258730
4	249.595425000000	134.508657500000	0.173358846418462	0.614146618931308
4	136.733275000000	91.9132325000000	0.203389252349759	0.586456008457653
4	203.426950000000	107.330937500000	0.221905724648911	0.564834749763928
4	237.924362500000	103.656572500000	0.278262760715067	0.616672516672517
4	150.216162500000	77.4530175000000	0.314666016909672	0.713888888888889
4	136.951487500000	84.6222325000000	0.240329819546654	0.497987177575667
4	35.3901000000000	39.7835600000000	0.280985796756069	0.576492110679168
4	65.8737250000000	55.3727300000000	0.269979143358094	0.629057798891528
4	82.5107750000000	84.9921875000000	0.143536554194223	0.462098668754894
4	143.550762500000	103.723215000000	0.167673113339392	0.538429815969895
4	190.830137500000	113.506782500000	0.186128638621453	0.494293487862620
4	136.806012500000	90.3100750000000	0.210786427248397	0.585699202252464
4	36.4679375000000	27.9695525000000	0.585800893841162	0.822395023328149
4	164.519000000000	111.352315000000	0.166735249719788	0.477291724714405
4	147.042162500000	100.293282500000	0.183699533736474	0.564028398632658
4	205.800837500000	145.488570000000	0.122179755390614	0.510509282916028
4	159.427375000000	113.336927500000	0.155965983967092	0.419295392953930
4	218.615862500000	126.998122500000	0.170332269741262	0.601245638389675
4	73.3524625000000	71.6418375000000	0.179593713057523	0.459163259980865
4	98.5989875000000	80.4205925000000	0.191578947225845	0.552922957801007
4	114.138362500000	87.9789675000000	0.185303567205561	0.535945177139902
4	173.597962500000	132.007062500000	0.125187265654936	0.529757654668403
4	167.593812500000	135.158350000000	0.115287462930777	0.437542785083769
4	208.459062500000	111.779080000000	0.209657104039336	0.580986315909177
4	145.607250000000	91.0348050000000	0.220789253525159	0.516089948628477
4	34.0808250000000	31.0011250000000	0.445620390433815	0.700771649042584
4	168.188937500000	114.369742500000	0.161579032899238	0.523821710386010
4	128.626350000000	96.2417175000000	0.174507091649699	0.522991720742896
4	115.765037500000	94.0744850000000	0.164377958273092	0.340566459425413
4	83.9060125000000	77.5271925000000	0.175426351977587	0.425519915403595
4	87.4899875000000	82.8298425000000	0.160248711939482	0.388490542712325
4	108.154050000000	86.3970850000000	0.182076740992068	0.530234443618674
4	161.973187500000	100.157007500000	0.202903861624814	0.430036231884058
4	105.753712500000	114.918982500000	0.100628718538073	0.368397865779040
4	133.744425000000	117.716702500000	0.121285637654972	0.356836975782634
4	164.115637500000	124.073730000000	0.133967715344655	0.426721516723305
4	71.7919125000000	65.4877850000000	0.210360785541146	0.609851169383416
4	116.380000000000	99.2728300000000	0.148397782599683	0.428658691779079
4	116.188237500000	80.9186000000000	0.222984824302205	0.586187807072175
4	137.751600000000	116.382875000000	0.127799264162583	0.455101295856908
4	116.208075000000	83.0005025000000	0.211975040917359	0.571737368278844
4	22.2312250000000	20.7533600000000	0.648629084973344	0.855460385438972
4	51.3394500000000	45.4582925000000	0.312201394259838	0.638477437133999
4	108.200337500000	96.1027975000000	0.147219866507355	0.508736471508671
4	218.377812500000	109.809130000000	0.227583867757312	0.712846235795455
4	136.290237500000	116.686935000000	0.125785374604446	0.424201955800629
4	121.815475000000	105.730310000000	0.136934637334058	0.499744448861378
4	113.457275000000	79.2123450000000	0.227225188258284	0.598234953703704
4	143.140787500000	120.493377500000	0.123893040161311	0.462132369348864
4	26.5227375000000	27.1550650000000	0.451987597195999	0.716119290298226
4	155.188762500000	86.7519750000000	0.259126239520695	0.566729603497963
4	139.140225000000	102.888545000000	0.165168990326378	0.517535787321063
4	141.342187500000	108.846350000000	0.149918052551837	0.558024557209606
4	153.337262500000	131.625837500000	0.111218049581421	0.395285811075848
4	178.220100000000	125.823397500000	0.141463282526166	0.490614495599955
4	104.517175000000	91.2837800000000	0.157619626994985	0.471025817340751
4	147.081837500000	93.6706050000000	0.210650386541480	0.563170846641185
4	187.378412500000	135.173587500000	0.128868193056470	0.520963118669979
4	142.889512500000	112.848465000000	0.140999933059473	0.578638497652582
4	19.8441125000000	19.4289625000000	0.660605711789053	0.893777498428661
4	116.631275000000	93.3168075000000	0.168308148400958	0.528007001750438
4	77.7828375000000	65.5808775000000	0.227268475765807	0.536180760797026
4	65.8208250000000	61.9786750000000	0.215322101823047	0.559404184891831
4	114.290450000000	90.7544350000000	0.174374948329452	0.495632926537449
4	56.1533500000000	48.1402650000000	0.304486878035475	0.636092351185802
4	135.245462500000	103.095775000000	0.159900871967197	0.543653867433883
4	90.4259375000000	78.9067900000000	0.182504732928770	0.557358845135389
4	132.111137500000	90.4349650000000	0.202990889326872	0.521456788787272
4	64.2404375000000	54.7556975000000	0.269252486672604	0.601581745105666
4	89.9233875000000	72.1814175000000	0.216886095220584	0.589027476500362
4	130.709287500000	96.4703375000000	0.176493499980466	0.547038527889592
4	59.0826875000000	47.5357100000000	0.328571685764447	0.744910388028537
4	118.813400000000	107.937735000000	0.128152973388871	0.475305216426193
4	130.180287500000	103.763062500000	0.151939092449681	0.438841899804815
4	104.166712500000	61.5741625000000	0.345256445511882	0.592980821492352
4	110.918075000000	94.3797525000000	0.156478444217414	0.442331017752784
4	75.9115000000000	64.2611375000000	0.231004595419557	0.590391229578676
4	84.3424375000000	66.8910150000000	0.236875661481341	0.637909451283121
4	72.6515375000000	68.8096750000000	0.192821590292072	0.606306515186645
4	119.441587500000	108.593752500000	0.127278705545466	0.508019813657271
4	174.649350000000	142.931142500000	0.107429389387326	0.462982616651418
4	13.6614250000000	17.1088950000000	0.586491799810236	0.770766773162939
4	124.804325000000	96.2049750000000	0.169451117638195	0.534458343167335
4	179.205362500000	132.731275000000	0.127824567776560	0.561307549851415
4	162.680725000000	132.845297500000	0.115838677799949	0.444536611115301
4	114.138362500000	87.4560625000000	0.187526073753172	0.459760558696375
4	122.569300000000	98.7004750000000	0.158107723068199	0.503717155666534
4	127.429487500000	105.369900000000	0.144227031432108	0.505533640149025
4	118.324075000000	101.729805000000	0.143676770652586	0.399831571067652
4	15.0831125000000	18.8646000000000	0.532605482212271	0.799699924981245
4	201.654800000000	114.491355000000	0.193318331212870	0.580411077116184
4	170.040437500000	109.368622500000	0.178639129314003	0.476049856184084
4	211.560325000000	109.095267500000	0.223373817533988	0.610089765199326
4	231.814412500000	140.312880000000	0.147963712667522	0.618481944393835
4	198.904000000000	97.0613800000000	0.265314177295239	0.616399781448325
4	12.4844000000000	13.5138800000000	0.859047983408886	0.942857142857143
4	266.741637500000	150.894432500000	0.147215739490787	0.571111888927780
4	231.020912500000	126.758462500000	0.180678814893964	0.564098300688371
4	222.166775000000	109.377995000000	0.233361419916929	0.506641895030190
4	184.072162500000	111.079305000000	0.187469953175929	0.548708562131381
4	238.281437500000	110.593890000000	0.244814877926206	0.669739097314797
4	210.105575000000	116.572395000000	0.194292484508479	0.558292877327730
4	176.414887500000	123.340260000000	0.145725440553465	0.458340760811437
4	277.235675000000	136.616952500000	0.186659368572235	0.571312667860340
4	224.183587500000	116.009355000000	0.209328159215102	0.665147052890628
4	210.389912500000	151.730080000000	0.114839529207768	0.539557462975340
4	168.122812500000	96.2867400000000	0.227878601099059	0.642693350010423
4	259.791900000000	163.833945000000	0.121626355226809	0.549920393689391
4	225.142400000000	130.532877500000	0.166045584662257	0.585486901343543
4	275.721412500000	146.692620000000	0.161014070026741	0.594741321125686
4	235.616600000000	129.165700000000	0.177468527120777	0.668455598455598
4	268.203000000000	152.618915000000	0.144696082073206	0.635861846352485
4	190.717725000000	107.229105000000	0.208437357816692	0.645375362919950
4	142.043112500000	93.0680625000000	0.206076608585438	0.603524485285565
4	125.525087500000	72.1537600000000	0.302985930341879	0.616315613507188
4	146.288337500000	90.9005425000000	0.222477767649798	0.472381540633548
4	144.423612500000	92.4213025000000	0.212473072626790	0.533117932148627
4	118.905975000000	88.7874175000000	0.189544284861525	0.509906828635452
4	144.681500000000	82.6613675000000	0.266083347308990	0.599254952870125
4	172.030800000000	101.658447500000	0.209184319686332	0.555697484913888
4	171.283587500000	93.0065950000000	0.248827355856967	0.656855070194666
4	136.038962500000	97.8346975000000	0.178602429443741	0.526929217668973
4	154.560575000000	83.1579950000000	0.280866905591590	0.594026259350317
4	145.759337500000	107.119855000000	0.159626980070625	0.585026501766785
4	152.517312500000	92.2515050000000	0.225207105077201	0.505040915050409
4	153.125662500000	102.316132500000	0.183810202452570	0.449883262217213
4	129.942237500000	102.586382500000	0.155160358211589	0.453347441323586
4	154.877975000000	108.899307500000	0.164115382620049	0.528092518026032
4	194.830700000000	141.044912500000	0.123070057478530	0.489183314356692
4	279.768262500000	156.928770000000	0.142758891848543	0.577109956466788
4	232.118587500000	159.734195000000	0.114320466582863	0.504259501965924
4	222.616425000000	161.504447500000	0.107250196198843	0.522951772225450
4	166.119225000000	89.9685825000000	0.257898017893256	0.679852908402050
4	167.104487500000	136.973452500000	0.111924502257703	0.429397778487526
4	142.783712500000	119.101187500000	0.126490046006968	0.417006171594530
4	176.547137500000	138.729445000000	0.115274499886080	0.459004051195641
4	157.238637500000	91.8954650000000	0.233981206800576	0.623640201331385
4	151.571725000000	105.656825000000	0.170621181648149	0.476943005181347
4	145.104700000000	109.911767500000	0.150939518401470	0.574596774193548
4	80.3022000000000	59.2994050000000	0.286970091444947	0.556923370550625
4	110.117962500000	94.9214600000000	0.153581608599733	0.364502243795219
4	127.469162500000	124.006167500000	0.104166584739637	0.485741596303967
4	136.369587500000	129.068985000000	0.102868782857802	0.507078640074403
4	107.327487500000	107.819055000000	0.116019178148091	0.330401578857045
4	118.628250000000	98.0449750000000	0.155076970236410	0.413854522697733
4	160.644075000000	144.653382500000	0.0964755780444214	0.493354349493056
4	119.560612500000	111.466567500000	0.120922951767683	0.429105780260336
4	129.809987500000	109.519847500000	0.135997934141244	0.410083592279750
4	131.264737500000	140.973152500000	0.0830013421327629	0.416503558718861
4	106.157075000000	91.1427325000000	0.160588602279617	0.417360997658335
4	103.803025000000	77.3575100000000	0.217979127314225	0.525315133365833
4	75.9115000000000	70.7450675000000	0.190600970013552	0.510809546092653
4	122.324637500000	87.2473375000000	0.201938644262935	0.402430759499390
4	117.378487500000	97.0087675000000	0.156738757345190	0.523449039881832
4	90.5912500000000	86.6676225000000	0.151559216066114	0.456739877903305
4	141.203325000000	131.532917500000	0.102561858275565	0.430497265674679
4	128.097350000000	115.044792500000	0.121623102922035	0.484533920520080
4	177.644812500000	158.757902500000	0.0885710287795028	0.411706062067857
4	149.865700000000	134.569377500000	0.103996715599550	0.476927827774837
4	103.135162500000	90.3272100000000	0.158847150672375	0.493991102848416
4	156.775762500000	135.849615000000	0.106751002408297	0.481702127659575
4	140.859475000000	110.637302500000	0.144608150762480	0.500906729402539
4	119.844950000000	114.450127500000	0.114973311681745	0.456932215975390
4	48.3506000000000	46.9880800000000	0.275192334736429	0.567439581972567
4	146.731375000000	110.621720000000	0.150678760046495	0.404352111608158
4	98.5196375000000	91.6629925000000	0.147348122449290	0.458694807717208
4	98.7576875000000	74.5447825000000	0.223329591802435	0.555822421941582
4	138.359950000000	100.210080000000	0.173140011785589	0.538387510692900
4	33.4129625000000	28.0654050000000	0.533067517855462	0.813593539703903
4	27.6468625000000	23.4165300000000	0.633593390668066	0.860215053763441
4	103.373212500000	71.8057125000000	0.251941601201068	0.633641715727502
4	141.580237500000	101.136405000000	0.173939203212230	0.503615046409380
4	158.098262500000	117.594515000000	0.143668921152021	0.425235028499519
4	180.984125000000	153.596242500000	0.0964026924437593	0.482711539171187
4	116.499025000000	118.262147500000	0.104674436764273	0.425058548009368
4	141.864575000000	119.036730000000	0.125811937117674	0.486674886191199
4	10.6791875000000	14.8135525000000	0.611546709521456	0.842696629213483
4	122.172550000000	100.691240000000	0.151425886305410	0.510742751530553
4	156.550937500000	110.565715000000	0.160925393321122	0.603182154561793
4	121.855150000000	95.8511775000000	0.166670542042218	0.575209728815764
4	96.2647750000000	95.3576550000000	0.133035068959111	0.513884741713945
4	132.845125000000	120.199265000000	0.115545187523001	0.283814600918110
4	118.105862500000	89.1951500000000	0.186551540269522	0.564945741532391
4	139.662612500000	110.994090000000	0.142459139185829	0.390223216006785
4	130.081100000000	85.3248250000000	0.224529418891824	0.537873641304348
4	160.901962500000	130.206335000000	0.119263342211448	0.429449885853156
4	13.5688500000000	14.4616525000000	0.815299286469536	0.970000000000000
4	96.4763750000000	82.1994700000000	0.179429070059854	0.520809982814018
4	51.9808625000000	44.3017375000000	0.332821847039781	0.546286876907426
4	13.2845125000000	18.2008200000000	0.503933902149893	0.723470178156468
4	100.450487500000	100.977417500000	0.123797933132394	0.468682926829268
4	108.127600000000	93.6922825000000	0.154788534721709	0.484474744344593
4	120.287987500000	80.7766900000000	0.231664782044155	0.598622288910108
4	78.1795875000000	58.9041500000000	0.283146665729591	0.647494305239180
4	14.9045750000000	15.0215300000000	0.830044013829470	0.955436720142603
4	120.056550000000	95.5319950000000	0.165309582353612	0.384679948756461
4	142.301000000000	99.7003425000000	0.179897246280500	0.389777677632567
4	144.238462500000	119.757492500000	0.126382097895045	0.426384750397975
4	163.408100000000	119.243960000000	0.144414454457622	0.545567180616740
4	178.517662500000	111.690012500000	0.179830096162208	0.537337996297058
4	118.859687500000	87.8310200000000	0.193619277612858	0.501911492122336
4	180.560925000000	116.616957500000	0.166843857247971	0.565465220931728
4	100.238887500000	81.7317650000000	0.188566416033122	0.463522052722283
4	112.829087500000	103.391900000000	0.132634928393858	0.472968259504709
4	115.976637500000	95.2134450000000	0.160762154953495	0.591593917206421
4	108.319362500000	98.9369150000000	0.139059041252393	0.477792732166891
4	113.397762500000	79.2135525000000	0.227099076542179	0.524039071419510
4	184.164737500000	137.722102500000	0.122013828397966	0.495247253763361
4	137.890462500000	101.460302500000	0.168326226131183	0.519179996893928
4	167.216900000000	129.650540000000	0.125009026160284	0.389479089771159
4	161.973187500000	97.8028425000000	0.212789423823574	0.527829643460478
4	171.098437500000	141.507155000000	0.107373994122701	0.450012728661309
4	36.4679375000000	29.2026400000000	0.537374230873035	0.767218831734961
4	162.621212500000	141.184522500000	0.102521010973474	0.487540493396462
4	203.777412500000	138.560280000000	0.133379290487145	0.548977554265429
4	147.088450000000	99.6811950000000	0.186020995393219	0.499464693013080
4	136.587800000000	87.2767775000000	0.225332776982333	0.571690334402199
4	112.002525000000	87.2142175000000	0.185038926588544	0.447484311350875
4	126.027637500000	102.902690000000	0.149562323464379	0.505118132020141
4	149.178000000000	115.345977500000	0.140899592390169	0.447349940099971
4	54.4870000000000	40.9049250000000	0.409215013858277	0.685768698060942
4	137.830950000000	112.994400000000	0.135657176231282	0.559517802074573
4	10.9040125000000	14.8181525000000	0.624033758930165	0.912783751493429
4	158.739675000000	100.209907500000	0.198643348904480	0.448939300092908
4	100.569512500000	84.9424500000000	0.175156654891942	0.437458636664461
4	130.444787500000	100.616260000000	0.161919909835090	0.513305511896374
4	141.520725000000	102.141217500000	0.170462105453426	0.465428416485900
4	107.029925000000	97.1993225000000	0.142360206566272	0.466477066440760
4	75.8387625000000	57.2656300000000	0.290611647142871	0.627697225710698
4	83.6415125000000	62.2994675000000	0.270808986905035	0.531914893617021
4	321.036875000000	207.688045000000	0.0935280299922165	0.271591381940913
4	169.412250000000	101.033135000000	0.208558078188675	0.542967042573652
4	153.105825000000	119.351140000000	0.135066745310249	0.467671959900594
4	151.697362500000	113.251310000000	0.148628270916252	0.510910354412787
4	128.355237500000	85.8749850000000	0.218720812351460	0.553394039735099
4	131.449887500000	95.1064950000000	0.182620584860043	0.578071286412159
4	126.265687500000	59.5839150000000	0.446927564605995	0.738306643412082
4	166.337437500000	97.9438900000000	0.217893950693636	0.589674175771053
4	165.788600000000	113.757482500000	0.160992106683923	0.409257127378614
4	135.265300000000	112.062727500000	0.135354870265342	0.490158761957229
4	103.895600000000	61.7819100000000	0.342045875999047	0.606531262445241
4	158.078425000000	106.791932500000	0.174182922548972	0.393027535441658
4	154.739112500000	102.157030000000	0.186325995042570	0.557292180258357
4	171.382775000000	125.223500000000	0.137342629604149	0.546302786052217
4	29.5446500000000	31.9494150000000	0.363716407152145	0.721575342465753
4	54.4010375000000	40.7263300000000	0.412160619803434	0.744780891480158
4	252.557825000000	135.696895000000	0.172357772288149	0.541302320158564
4	159.559625000000	109.021092500000	0.168698729331911	0.440481599273058
4	21.1798375000000	17.6506025000000	0.854305925494255	0.929090909090909
4	200.867912500000	127.369572500000	0.155592639366835	0.538388243485909
4	68.3534125000000	44.5296100000000	0.433183875420397	0.745896747239630
4	192.675025000000	123.351127500000	0.159128892771749	0.583495588052529
4	141.527337500000	74.9891425000000	0.316266669797404	0.690110035794777
4	81.0295750000000	61.7908225000000	0.266689227098294	0.570943322981366
4	150.017787500000	105.716222500000	0.168682235299787	0.587684861521915
4	38.9410125000000	37.9638000000000	0.339529684423754	0.716782318170136
4	49.0052375000000	33.6415250000000	0.544127923158443	0.765852613538989
5	130.636550000000	90.2727575000000	0.201447159977025	0.579883097905504
5	72.5655750000000	72.1802100000000	0.175026666893912	0.407572906867357
5	92.7403125000000	80.8398825000000	0.178331093164146	0.447662363721490
5	118.079412500000	95.9286875000000	0.161245291875937	0.566450245130516
5	148.034037500000	107.779725000000	0.160139071466209	0.600312082032992
5	116.479187500000	79.5859225000000	0.231092412940269	0.478263317941210
5	143.669787500000	99.5036925000000	0.182346284579431	0.453733801412907
5	126.265687500000	92.3431025000000	0.186074254812842	0.559870747469821
5	155.671475000000	101.772700000000	0.188867099902852	0.521601541001651
5	139.689062500000	85.2633575000000	0.241461228614766	0.611552951025534
5	148.946562500000	103.530532500000	0.174623807428857	0.570459921156373
5	110.587450000000	87.1566025000000	0.182942716284384	0.446867852959224
5	58.8710875000000	62.1505425000000	0.191523502227452	0.511170471102477
5	28.4006875000000	34.3970750000000	0.301644694112597	0.635502210991788
5	94.5256875000000	90.8111300000000	0.144039481421477	0.474867355487294
5	124.691912500000	109.398235000000	0.130926488352080	0.554931836407378
5	99.2139500000000	102.694655000000	0.118218902732011	0.324165298303229
5	134.855325000000	139.304675000000	0.0873266059755599	0.393047801458902
5	118.145537500000	96.3974850000000	0.159770200338651	0.429316483626699
5	50.4599875000000	32.2738300000000	0.608773849363513	0.822152886115445
5	104.186550000000	97.5041300000000	0.137713177191348	0.457387057387057
5	134.207300000000	104.982982500000	0.153019997313153	0.385102258791883
5	105.297450000000	95.4980125000000	0.145090524826697	0.399662909512272
5	83.3307250000000	76.1620275000000	0.180525281418597	0.456444140654667
5	183.272050000000	123.634142500000	0.150670857419325	0.492819266460451
5	123.871962500000	77.2111725000000	0.261109448279497	0.585986438488860
5	175.661062500000	124.339495000000	0.142779932063494	0.442204626396044
5	143.206912500000	104.167517500000	0.165847609889508	0.554197662061637
5	184.032487500000	92.3425850000000	0.271206631544176	0.563169253756122
5	219.462262500000	150.123012500000	0.122370060471498	0.481312204949334
5	190.003575000000	136.436172500000	0.128266304254167	0.423809815575026
5	125.128337500000	71.5147050000000	0.307450239312732	0.589166666666667
5	143.312712500000	100.896285000000	0.176906678468573	0.460758377425044
5	178.630075000000	121.542350000000	0.151952967684575	0.533764691428805
5	17.1660500000000	16.0118525000000	0.841389476110351	0.970911949685535
5	26.8004625000000	23.0055200000000	0.636338272226219	0.887207702888583
5	95.9606000000000	63.5661350000000	0.298435997631143	0.683240713658965
5	101.501875000000	90.7297675000000	0.154947414165653	0.515369430344050
5	90.5317375000000	79.1117200000000	0.181772870682061	0.596760911336810
5	94.4000500000000	76.3443025000000	0.203530183935833	0.640209659303632
5	90.0424125000000	64.7418950000000	0.269951765644744	0.604942825525636
5	109.112862500000	86.1507550000000	0.184742849389436	0.553749124036440
5	122.423825000000	90.3503825000000	0.188458537908719	0.611286341195831
5	93.3552750000000	79.5823000000000	0.185231888122735	0.480321685289303
5	76.7380625000000	69.8047700000000	0.197902141125166	0.470994710800205
5	109.284787500000	85.5891525000000	0.187470148797216	0.579004960606945
5	70.8198750000000	62.7275550000000	0.226176927498270	0.626531112199902
5	96.8466750000000	81.1354325000000	0.184872991075152	0.536298334097509
5	68.5319500000000	58.9787850000000	0.247577578132065	0.545254833040422
5	83.3836250000000	78.3956725000000	0.170492961927677	0.460214231063504
5	61.9062250000000	49.0984450000000	0.322707240978757	0.542194856935893
5	47.1669625000000	36.0054075000000	0.457206411585722	0.754791804362194
5	84.5871000000000	78.6906475000000	0.171659467918039	0.544138670478914
5	42.3332250000000	38.7457425000000	0.354358816988468	0.738342594829669
5	72.0167375000000	48.3915400000000	0.386459885349129	0.671309904153355
5	118.509225000000	76.1320700000000	0.256937057137301	0.575162531511211
5	91.3054000000000	60.8041800000000	0.310341214550144	0.600991884580703
5	93.9834625000000	61.8260125000000	0.308971791042408	0.643051260425452
5	97.5938875000000	72.9087925000000	0.230713320961455	0.651675080312070
5	84.4019500000000	77.8473525000000	0.175014749208352	0.526657434654665
5	78.5697250000000	62.8278925000000	0.250126734434790	0.551994577846631
5	119.739150000000	77.0268275000000	0.253607453316651	0.601402929647204
5	86.5377875000000	65.9361125000000	0.250131838439789	0.626923845692584
5	110.289887500000	85.9399025000000	0.187653143723470	0.532548706695924
5	100.166150000000	76.6761350000000	0.214096919619996	0.626874676779866
5	86.3394125000000	61.4336900000000	0.287478751039210	0.606522578155152
5	80.6394375000000	70.3216950000000	0.204917332239451	0.665600000000000
5	59.3405750000000	56.5659125000000	0.233051562746931	0.615185131825385
5	62.1773375000000	46.7242125000000	0.357896955760205	0.730458656330749
5	75.0783250000000	63.4592425000000	0.234279706635050	0.590242312289471
5	57.1584500000000	62.6537250000000	0.182977004783729	0.483794653418500
5	77.9415375000000	56.6832125000000	0.304838573799837	0.681621880998081

## Sheet: Fig_2
3 nests from 3 different larvae were imaged at T90, 95, 99, 115 h AEL.
Nest volume was estimated from esgGal4>GFP w-stacks.
AGE (h AEL)	Nest1-Volue Nest2-Volume Nest3-Volume
90	3.44e10	3.25e10	2.82e10
95	NaN	3.64e10	3.09e10
99	2.94	3.54e10	2.94e10
115	6.12e10	5.34	4.71e10

## Sheet: Fig_3
Group 1: wandering stage - Wild Type
Group 2: wandering stage larvae - cadRNAi
Group 4: wandering stage larvae - Rab11DN
Group 5: wandering stage larvae - String+
Perim = perimeter in um
Area = area in um^2
Group	Area	Perim	Circularity	Solidity
1	154.805237500000	120.265447500000	0.134497363412178	0.434264489669581
1	166.020037500000	118.164455000000	0.149415846339138	0.519948298147350
1	190.387100000000	103.654272500000	0.222675772154345	0.593549755994059
1	179.674850000000	128.023175000000	0.137758995643454	0.444659732136787
1	236.330750000000	131.331495000000	0.172183813053973	0.484995944849959
1	173.604575000000	117.052807500000	0.159223571281839	0.461645034271547
1	170.642175000000	138.554357500000	0.111700692205022	0.421102823473315
1	147.776150000000	102.884405000000	0.175434543502549	0.453699022581732
1	121.511300000000	77.3124875000000	0.255462546940109	0.630992117037142
1	133.103012500000	121.529700000000	0.113248614438310	0.418956765272186
1	165.901012500000	118.899822500000	0.147467557806644	0.455819046899781
1	165.907625000000	111.439715000000	0.167878942522550	0.380393141995855
1	134.280037500000	109.381617500000	0.141036861589061	0.496730356595484
1	146.982650000000	123.207320000000	0.121675437178623	0.474188659058488
1	232.350025000000	148.609612500000	0.132208319226912	0.558251150558843
1	161.298712500000	143.356815000000	0.0986288746083201	0.431638669484926
1	26.4169375000000	26.6901200000000	0.466005754801832	0.763094278807413
1	241.263675000000	163.511197500000	0.113398368043618	0.526109699596473
1	135.338037500000	106.295822500000	0.150521086692585	0.386112095789515
1	138.439300000000	106.248155000000	0.154108454179759	0.506288196373554
1	170.576050000000	100.650127500000	0.211592007299050	0.562258383529623
1	127.687375000000	88.4558150000000	0.205071376373623	0.493010695753468
1	23.4413125000000	47.2209550000000	0.132105912891822	0.953120506183492
1	67.4475000000000	38.0467150000000	0.585519536569515	0.868832309043020
1	236.674600000000	66.5782725000000	0.670959754460302	0.989279299506062
1	20.6508375000000	17.8048750000000	0.818596107540067	0.978275181040158
1	121.134387500000	109.144947500000	0.127782105286831	0.383773568320661
1	105.833062500000	96.8482850000000	0.141790573259105	0.406090289608177
1	106.117400000000	102.616282500000	0.126637961217670	0.415247320019590
1	163.904037500000	115.670047500000	0.153942199710300	0.547896068061623
1	171.356325000000	119.223317500000	0.151491267362935	0.480972190124027
1	135.417387500000	130.499125000000	0.0999238354682233	0.321373009830856
1	164.254500000000	128.809430000000	0.124403277901601	0.474418233981511
1	151.942025000000	134.763325000000	0.105134278512639	0.516868777426509
1	160.637462500000	122.464420000000	0.134597452220519	0.548514479127492
1	189.487800000000	131.434937500000	0.137838161447908	0.570660934981193
1	228.415587500000	144.533782500000	0.137403205552300	0.557349164526565
1	169.484987500000	119.527492500000	0.149075227961691	0.526385393114628
1	153.965450000000	114.935600000000	0.146461677841169	0.530879423204630
1	95.5175625000000	61.2753925000000	0.319683993374483	0.659642823396012
1	301.391137500000	83.2876575000000	0.545982907009634	0.985254750515645
1	10.0906750000000	14.4782700000000	0.604918323619055	0.950201884253028
1	84.5606500000000	56.5353225000000	0.332459256162303	0.722956379370834
1	30.4505625000000	24.6940075000000	0.627511995474407	0.867218282111899
1	188.905900000000	93.5828025000000	0.271058663564749	0.630000000000000
1	261.616950000000	147.601177500000	0.150902382984230	0.525561421264258
1	218.126537500000	102.559817500000	0.260593687159759	0.620360020043943
1	218.681987500000	127.592155000000	0.168800967351493	0.581449275362319
1	229.261987500000	138.897402500000	0.149332270664303	0.546691846835113
1	166.767250000000	98.6967950000000	0.215136714217674	0.578215198258730
1	249.595425000000	134.508657500000	0.173358846418462	0.614146618931308
1	136.733275000000	91.9132325000000	0.203389252349759	0.586456008457653
1	203.426950000000	107.330937500000	0.221905724648911	0.564834749763928
1	237.924362500000	103.656572500000	0.278262760715067	0.616672516672517
1	150.216162500000	77.4530175000000	0.314666016909672	0.713888888888889
1	136.951487500000	84.6222325000000	0.240329819546654	0.497987177575667
1	35.3901000000000	39.7835600000000	0.280985796756069	0.576492110679168
1	65.8737250000000	55.3727300000000	0.269979143358094	0.629057798891528
1	82.5107750000000	84.9921875000000	0.143536554194223	0.462098668754894
1	143.550762500000	103.723215000000	0.167673113339392	0.538429815969895
1	190.830137500000	113.506782500000	0.186128638621453	0.494293487862620
1	136.806012500000	90.3100750000000	0.210786427248397	0.585699202252464
1	36.4679375000000	27.9695525000000	0.585800893841162	0.822395023328149
1	164.519000000000	111.352315000000	0.166735249719788	0.477291724714405
1	147.042162500000	100.293282500000	0.183699533736474	0.564028398632658
1	205.800837500000	145.488570000000	0.122179755390614	0.510509282916028
1	159.427375000000	113.336927500000	0.155965983967092	0.419295392953930
1	218.615862500000	126.998122500000	0.170332269741262	0.601245638389675
1	73.3524625000000	71.6418375000000	0.179593713057523	0.459163259980865
1	98.5989875000000	80.4205925000000	0.191578947225845	0.552922957801007
1	114.138362500000	87.9789675000000	0.185303567205561	0.535945177139902
1	173.597962500000	132.007062500000	0.125187265654936	0.529757654668403
1	167.593812500000	135.158350000000	0.115287462930777	0.437542785083769
1	208.459062500000	111.779080000000	0.209657104039336	0.580986315909177
1	145.607250000000	91.0348050000000	0.220789253525159	0.516089948628477
1	34.0808250000000	31.0011250000000	0.445620390433815	0.700771649042584
1	168.188937500000	114.369742500000	0.161579032899238	0.523821710386010
1	128.626350000000	96.2417175000000	0.174507091649699	0.522991720742896
1	115.765037500000	94.0744850000000	0.164377958273092	0.340566459425413
1	83.9060125000000	77.5271925000000	0.175426351977587	0.425519915403595
1	87.4899875000000	82.8298425000000	0.160248711939482	0.388490542712325
1	108.154050000000	86.3970850000000	0.182076740992068	0.530234443618674
1	161.973187500000	100.157007500000	0.202903861624814	0.430036231884058
1	105.753712500000	114.918982500000	0.100628718538073	0.368397865779040
1	133.744425000000	117.716702500000	0.121285637654972	0.356836975782634
1	71.7919125000000	65.4877850000000	0.210360785541146	0.609851169383416
1	116.380000000000	99.2728300000000	0.148397782599683	0.428658691779079
1	116.188237500000	80.9186000000000	0.222984824302205	0.586187807072175
1	137.751600000000	116.382875000000	0.127799264162583	0.455101295856908
1	116.208075000000	83.0005025000000	0.211975040917359	0.571737368278844
1	22.2312250000000	20.7533600000000	0.648629084973344	0.855460385438972
1	60.4779250000000	43.9204550000000	0.393979010322810	0.698776029248132
1	51.3394500000000	45.4582925000000	0.312201394259838	0.638477437133999
1	71.4414500000000	64.2891975000000	0.217212150476870	0.521170988654781
1	108.200337500000	96.1027975000000	0.147219866507355	0.508736471508671
1	218.377812500000	109.809130000000	0.227583867757312	0.712846235795455
1	136.290237500000	116.686935000000	0.125785374604446	0.424201955800629
1	121.815475000000	105.730310000000	0.136934637334058	0.499744448861378
1	113.457275000000	79.2123450000000	0.227225188258284	0.598234953703704
1	143.140787500000	120.493377500000	0.123893040161311	0.462132369348864
1	26.5227375000000	27.1550650000000	0.451987597195999	0.716119290298226
1	155.188762500000	86.7519750000000	0.259126239520695	0.566729603497963
1	139.140225000000	102.888545000000	0.165168990326378	0.517535787321063
1	141.342187500000	108.846350000000	0.149918052551837	0.558024557209606
1	153.337262500000	131.625837500000	0.111218049581421	0.395285811075848
1	178.220100000000	125.823397500000	0.141463282526166	0.490614495599955
1	104.517175000000	91.2837800000000	0.157619626994985	0.471025817340751
1	147.081837500000	93.6706050000000	0.210650386541480	0.563170846641185
1	187.378412500000	135.173587500000	0.128868193056470	0.520963118669979
1	142.889512500000	112.848465000000	0.140999933059473	0.578638497652582
1	19.8441125000000	19.4289625000000	0.660605711789053	0.893777498428661
1	116.631275000000	93.3168075000000	0.168308148400958	0.528007001750438
1	77.7828375000000	65.5808775000000	0.227268475765807	0.536180760797026
1	65.8208250000000	61.9786750000000	0.215322101823047	0.559404184891831
1	114.290450000000	90.7544350000000	0.174374948329452	0.495632926537449
1	56.1533500000000	48.1402650000000	0.304486878035475	0.636092351185802
1	135.245462500000	103.095775000000	0.159900871967197	0.543653867433883
1	90.4259375000000	78.9067900000000	0.182504732928770	0.557358845135389
1	132.111137500000	90.4349650000000	0.202990889326872	0.521456788787272
1	64.2404375000000	54.7556975000000	0.269252486672604	0.601581745105666
1	89.9233875000000	72.1814175000000	0.216886095220584	0.589027476500362
1	130.709287500000	96.4703375000000	0.176493499980466	0.547038527889592
1	59.0826875000000	47.5357100000000	0.328571685764447	0.744910388028537
1	118.813400000000	107.937735000000	0.128152973388871	0.475305216426193
1	130.180287500000	103.763062500000	0.151939092449681	0.438841899804815
1	104.166712500000	61.5741625000000	0.345256445511882	0.592980821492352
1	110.918075000000	94.3797525000000	0.156478444217414	0.442331017752784
1	75.9115000000000	64.2611375000000	0.231004595419557	0.590391229578676
1	84.3424375000000	66.8910150000000	0.236875661481341	0.637909451283121
1	72.6515375000000	68.8096750000000	0.192821590292072	0.606306515186645
1	119.441587500000	108.593752500000	0.127278705545466	0.508019813657271
1	174.649350000000	142.931142500000	0.107429389387326	0.462982616651418
1	13.6614250000000	17.1088950000000	0.586491799810236	0.770766773162939
1	124.804325000000	96.2049750000000	0.169451117638195	0.534458343167335
1	179.205362500000	132.731275000000	0.127824567776560	0.561307549851415
1	162.680725000000	132.845297500000	0.115838677799949	0.444536611115301
1	114.138362500000	87.4560625000000	0.187526073753172	0.459760558696375
1	122.569300000000	98.7004750000000	0.158107723068199	0.503717155666534
1	127.429487500000	105.369900000000	0.144227031432108	0.505533640149025
1	118.324075000000	101.729805000000	0.143676770652586	0.399831571067652
1	15.0831125000000	18.8646000000000	0.532605482212271	0.799699924981245
1	201.654800000000	114.491355000000	0.193318331212870	0.580411077116184
1	170.040437500000	109.368622500000	0.178639129314003	0.476049856184084
1	211.560325000000	109.095267500000	0.223373817533988	0.610089765199326
1	231.814412500000	140.312880000000	0.147963712667522	0.618481944393835
1	198.904000000000	97.0613800000000	0.265314177295239	0.616399781448325
1	266.741637500000	150.894432500000	0.147215739490787	0.571111888927780
1	231.020912500000	126.758462500000	0.180678814893964	0.564098300688371
1	222.166775000000	109.377995000000	0.233361419916929	0.506641895030190
1	184.072162500000	111.079305000000	0.187469953175929	0.548708562131381
1	238.281437500000	110.593890000000	0.244814877926206	0.669739097314797
1	182.776112500000	81.5195900000000	0.345625141579068	0.628731082654249
1	210.105575000000	116.572395000000	0.194292484508479	0.558292877327730
1	176.414887500000	123.340260000000	0.145725440553465	0.458340760811437
1	277.235675000000	136.616952500000	0.186659368572235	0.571312667860340
1	224.183587500000	116.009355000000	0.209328159215102	0.665147052890628
1	210.389912500000	151.730080000000	0.114839529207768	0.539557462975340
1	259.791900000000	163.833945000000	0.121626355226809	0.549920393689391
1	225.142400000000	130.532877500000	0.166045584662257	0.585486901343543
1	235.616600000000	129.165700000000	0.177468527120777	0.668455598455598
1	268.203000000000	152.618915000000	0.144696082073206	0.635861846352485
1	80.5402500000000	61.4211550000000	0.268279123964016	0.615311710193766
1	190.717725000000	107.229105000000	0.208437357816692	0.645375362919950
1	142.043112500000	93.0680625000000	0.206076608585438	0.603524485285565
1	91.0276750000000	62.2459350000000	0.295230569651987	0.641814137897689
1	94.2082875000000	57.1152100000000	0.362907060363932	0.691575678653711
1	125.525087500000	72.1537600000000	0.302985930341879	0.616315613507188
1	146.288337500000	90.9005425000000	0.222477767649798	0.472381540633548
1	144.423612500000	92.4213025000000	0.212473072626790	0.533117932148627
1	118.905975000000	88.7874175000000	0.189544284861525	0.509906828635452
1	144.681500000000	82.6613675000000	0.266083347308990	0.599254952870125
1	172.030800000000	101.658447500000	0.209184319686332	0.555697484913888
1	171.283587500000	93.0065950000000	0.248827355856967	0.656855070194666
1	136.038962500000	97.8346975000000	0.178602429443741	0.526929217668973
1	154.560575000000	83.1579950000000	0.280866905591590	0.594026259350317
1	145.759337500000	107.119855000000	0.159626980070625	0.585026501766785
1	152.517312500000	92.2515050000000	0.225207105077201	0.505040915050409
1	153.125662500000	102.316132500000	0.183810202452570	0.449883262217213
1	129.942237500000	102.586382500000	0.155160358211589	0.453347441323586
1	134.974350000000	68.9743550000000	0.356521572037127	0.705380624067098
1	154.877975000000	108.899307500000	0.164115382620049	0.528092518026032
1	194.830700000000	141.044912500000	0.123070057478530	0.489183314356692
1	279.768262500000	156.928770000000	0.142758891848543	0.577109956466788
1	232.118587500000	159.734195000000	0.114320466582863	0.504259501965924
1	222.616425000000	161.504447500000	0.107250196198843	0.522951772225450
1	166.119225000000	89.9685825000000	0.257898017893256	0.679852908402050
1	167.104487500000	136.973452500000	0.111924502257703	0.429397778487526
1	142.783712500000	119.101187500000	0.126490046006968	0.417006171594530
1	176.547137500000	138.729445000000	0.115274499886080	0.459004051195641
1	157.238637500000	91.8954650000000	0.233981206800576	0.623640201331385
1	151.571725000000	105.656825000000	0.170621181648149	0.476943005181347
1	145.104700000000	109.911767500000	0.150939518401470	0.574596774193548
1	119.130800000000	55.2308200000000	0.490762013866012	0.778013807753585
1	80.3022000000000	59.2994050000000	0.286970091444947	0.556923370550625
1	110.117962500000	94.9214600000000	0.153581608599733	0.364502243795219
1	127.469162500000	124.006167500000	0.104166584739637	0.485741596303967
1	136.369587500000	129.068985000000	0.102868782857802	0.507078640074403
1	107.327487500000	107.819055000000	0.116019178148091	0.330401578857045
1	118.628250000000	98.0449750000000	0.155076970236410	0.413854522697733
1	160.644075000000	144.653382500000	0.0964755780444214	0.493354349493056
1	119.560612500000	111.466567500000	0.120922951767683	0.429105780260336
1	129.809987500000	109.519847500000	0.135997934141244	0.410083592279750
1	131.264737500000	140.973152500000	0.0830013421327629	0.416503558718861
1	106.157075000000	91.1427325000000	0.160588602279617	0.417360997658335
1	103.803025000000	77.3575100000000	0.217979127314225	0.525315133365833
1	75.9115000000000	70.7450675000000	0.190600970013552	0.510809546092653
1	122.324637500000	87.2473375000000	0.201938644262935	0.402430759499390
1	117.378487500000	97.0087675000000	0.156738757345190	0.523449039881832
1	90.5912500000000	86.6676225000000	0.151559216066114	0.456739877903305
1	141.203325000000	131.532917500000	0.102561858275565	0.430497265674679
1	128.097350000000	115.044792500000	0.121623102922035	0.484533920520080
1	177.644812500000	158.757902500000	0.0885710287795028	0.411706062067857
1	149.865700000000	134.569377500000	0.103996715599550	0.476927827774837
1	103.135162500000	90.3272100000000	0.158847150672375	0.493991102848416
1	156.775762500000	135.849615000000	0.106751002408297	0.481702127659575
1	140.859475000000	110.637302500000	0.144608150762480	0.500906729402539
1	119.844950000000	114.450127500000	0.114973311681745	0.456932215975390
1	48.3506000000000	46.9880800000000	0.275192334736429	0.567439581972567
1	146.731375000000	110.621720000000	0.150678760046495	0.404352111608158
1	98.5196375000000	91.6629925000000	0.147348122449290	0.458694807717208
1	18.0124500000000	22.2050625000000	0.459069724879777	0.861601085481683
1	98.7576875000000	74.5447825000000	0.223329591802435	0.555822421941582
1	138.359950000000	100.210080000000	0.173140011785589	0.538387510692900
1	33.4129625000000	28.0654050000000	0.533067517855462	0.813593539703903
1	27.6468625000000	23.4165300000000	0.633593390668066	0.860215053763441
1	103.373212500000	71.8057125000000	0.251941601201068	0.633641715727502
1	141.580237500000	101.136405000000	0.173939203212230	0.503615046409380
1	158.098262500000	117.594515000000	0.143668921152021	0.425235028499519
1	180.984125000000	153.596242500000	0.0964026924437593	0.482711539171187
1	116.499025000000	118.262147500000	0.104674436764273	0.425058548009368
1	141.864575000000	119.036730000000	0.125811937117674	0.486674886191199
1	10.6791875000000	14.8135525000000	0.611546709521456	0.842696629213483
1	122.172550000000	100.691240000000	0.151425886305410	0.510742751530553
1	156.550937500000	110.565715000000	0.160925393321122	0.603182154561793
1	121.855150000000	95.8511775000000	0.166670542042218	0.575209728815764
1	96.2647750000000	95.3576550000000	0.133035068959111	0.513884741713945
1	132.845125000000	120.199265000000	0.115545187523001	0.283814600918110
1	118.105862500000	89.1951500000000	0.186551540269522	0.564945741532391
1	139.662612500000	110.994090000000	0.142459139185829	0.390223216006785
1	130.081100000000	85.3248250000000	0.224529418891824	0.537873641304348
1	160.901962500000	130.206335000000	0.119263342211448	0.429449885853156
1	13.5688500000000	14.4616525000000	0.815299286469536	0.970000000000000
1	96.4763750000000	82.1994700000000	0.179429070059854	0.520809982814018
1	51.9808625000000	44.3017375000000	0.332821847039781	0.546286876907426
1	13.2845125000000	18.2008200000000	0.503933902149893	0.723470178156468
1	100.450487500000	100.977417500000	0.123797933132394	0.468682926829268
1	108.127600000000	93.6922825000000	0.154788534721709	0.484474744344593
1	120.287987500000	80.7766900000000	0.231664782044155	0.598622288910108
1	78.1795875000000	58.9041500000000	0.283146665729591	0.647494305239180
1	14.9045750000000	15.0215300000000	0.830044013829470	0.955436720142603
1	55.2209875000000	51.8899550000000	0.257719597626250	0.637344933140003
1	120.056550000000	95.5319950000000	0.165309582353612	0.384679948756461
1	142.301000000000	99.7003425000000	0.179897246280500	0.389777677632567
1	144.238462500000	119.757492500000	0.126382097895045	0.426384750397975
1	163.408100000000	119.243960000000	0.144414454457622	0.545567180616740
1	178.517662500000	111.690012500000	0.179830096162208	0.537337996297058
1	118.859687500000	87.8310200000000	0.193619277612858	0.501911492122336
1	180.560925000000	116.616957500000	0.166843857247971	0.565465220931728
1	112.829087500000	103.391900000000	0.132634928393858	0.472968259504709
1	115.976637500000	95.2134450000000	0.160762154953495	0.591593917206421
1	108.319362500000	98.9369150000000	0.139059041252393	0.477792732166891
1	110.911462500000	89.8189100000000	0.172762999372482	0.416394800890684
1	113.397762500000	79.2135525000000	0.227099076542179	0.524039071419510
1	184.164737500000	137.722102500000	0.122013828397966	0.495247253763361
1	167.216900000000	129.650540000000	0.125009026160284	0.389479089771159
1	161.973187500000	97.8028425000000	0.212789423823574	0.527829643460478
1	171.098437500000	141.507155000000	0.107373994122701	0.450012728661309
1	36.4679375000000	29.2026400000000	0.537374230873035	0.767218831734961
1	162.621212500000	141.184522500000	0.102521010973474	0.487540493396462
1	203.777412500000	138.560280000000	0.133379290487145	0.548977554265429
1	147.088450000000	99.6811950000000	0.186020995393219	0.499464693013080
1	136.587800000000	87.2767775000000	0.225332776982333	0.571690334402199
1	68.3005125000000	60.6874550000000	0.233042953664118	0.663514791300824
1	112.002525000000	87.2142175000000	0.185038926588544	0.447484311350875
1	126.027637500000	102.902690000000	0.149562323464379	0.505118132020141
1	149.178000000000	115.345977500000	0.140899592390169	0.447349940099971
1	54.4870000000000	40.9049250000000	0.409215013858277	0.685768698060942
1	137.830950000000	112.994400000000	0.135657176231282	0.559517802074573
1	10.9040125000000	14.8181525000000	0.624033758930165	0.912783751493429
1	158.739675000000	100.209907500000	0.198643348904480	0.448939300092908
1	100.569512500000	84.9424500000000	0.175156654891942	0.437458636664461
1	130.444787500000	100.616260000000	0.161919909835090	0.513305511896374
1	141.520725000000	102.141217500000	0.170462105453426	0.465428416485900
1	107.029925000000	97.1993225000000	0.142360206566272	0.466477066440760
1	75.8387625000000	57.2656300000000	0.290611647142871	0.627697225710698
1	83.6415125000000	62.2994675000000	0.270808986905035	0.531914893617021
1	321.036875000000	207.688045000000	0.0935280299922165	0.271591381940913
1	169.412250000000	101.033135000000	0.208558078188675	0.542967042573652
1	7.35971250000000	12.9906300000000	0.548037512858104	0.972868217054264
1	153.105825000000	119.351140000000	0.135066745310249	0.467671959900594
1	151.697362500000	113.251310000000	0.148628270916252	0.510910354412787
1	128.355237500000	85.8749850000000	0.218720812351460	0.553394039735099
1	131.449887500000	95.1064950000000	0.182620584860043	0.578071286412159
1	30.9531125000000	26.4257925000000	0.557003788634859	0.967867998263135
1	126.265687500000	59.5839150000000	0.446927564605995	0.738306643412082
1	166.337437500000	97.9438900000000	0.217893950693636	0.589674175771053
1	165.788600000000	113.757482500000	0.160992106683923	0.409257127378614
1	135.265300000000	112.062727500000	0.135354870265342	0.490158761957229
1	103.895600000000	61.7819100000000	0.342045875999047	0.606531262445241
1	158.078425000000	106.791932500000	0.174182922548972	0.393027535441658
1	154.739112500000	102.157030000000	0.186325995042570	0.557292180258357
1	171.382775000000	125.223500000000	0.137342629604149	0.546302786052217
1	29.5446500000000	31.9494150000000	0.363716407152145	0.721575342465753
1	54.4010375000000	40.7263300000000	0.412160619803434	0.744780891480158
1	252.557825000000	135.696895000000	0.172357772288149	0.541302320158564
1	159.559625000000	109.021092500000	0.168698729331911	0.440481599273058
1	21.1798375000000	17.6506025000000	0.854305925494255	0.929090909090909
1	68.3534125000000	44.5296100000000	0.433183875420397	0.745896747239630
1	192.675025000000	123.351127500000	0.159128892771749	0.583495588052529
1	141.527337500000	74.9891425000000	0.316266669797404	0.690110035794777
1	81.0295750000000	61.7908225000000	0.266689227098294	0.570943322981366
1	150.017787500000	105.716222500000	0.168682235299787	0.587684861521915
1	38.9410125000000	37.9638000000000	0.339529684423754	0.716782318170136
1	250.607137500000	91.1017350000000	0.379446021723562	0.764292466400888
1	49.0052375000000	33.6415250000000	0.544127923158443	0.765852613538989
1	130.636550000000	90.2727575000000	0.201447159977025	0.579883097905504
1	72.5655750000000	72.1802100000000	0.175026666893912	0.407572906867357
1	118.079412500000	95.9286875000000	0.161245291875937	0.566450245130516
1	148.034037500000	107.779725000000	0.160139071466209	0.600312082032992
1	116.479187500000	79.5859225000000	0.231092412940269	0.478263317941210
1	143.669787500000	99.5036925000000	0.182346284579431	0.453733801412907
1	126.265687500000	92.3431025000000	0.186074254812842	0.559870747469821
1	348.597775000000	233.619625000000	0.0802630815931971	0.265779030910610
1	155.671475000000	101.772700000000	0.188867099902852	0.521601541001651
1	139.689062500000	85.2633575000000	0.241461228614766	0.611552951025534
1	148.946562500000	103.530532500000	0.174623807428857	0.570459921156373
1	110.587450000000	87.1566025000000	0.182942716284384	0.446867852959224
1	58.8710875000000	62.1505425000000	0.191523502227452	0.511170471102477
1	28.4006875000000	34.3970750000000	0.301644694112597	0.635502210991788
1	94.5256875000000	90.8111300000000	0.144039481421477	0.474867355487294
1	124.691912500000	109.398235000000	0.130926488352080	0.554931836407378
1	99.2139500000000	102.694655000000	0.118218902732011	0.324165298303229
1	134.855325000000	139.304675000000	0.0873266059755599	0.393047801458902
1	118.145537500000	96.3974850000000	0.159770200338651	0.429316483626699
1	50.4599875000000	32.2738300000000	0.608773849363513	0.822152886115445
1	104.186550000000	97.5041300000000	0.137713177191348	0.457387057387057
1	134.207300000000	104.982982500000	0.153019997313153	0.385102258791883
1	105.297450000000	95.4980125000000	0.145090524826697	0.399662909512272
1	83.3307250000000	76.1620275000000	0.180525281418597	0.456444140654667
1	183.272050000000	123.634142500000	0.150670857419325	0.492819266460451
1	123.871962500000	77.2111725000000	0.261109448279497	0.585986438488860
1	175.661062500000	124.339495000000	0.142779932063494	0.442204626396044
1	143.206912500000	104.167517500000	0.165847609889508	0.554197662061637
1	184.032487500000	92.3425850000000	0.271206631544176	0.563169253756122
1	219.462262500000	150.123012500000	0.122370060471498	0.481312204949334
1	190.003575000000	136.436172500000	0.128266304254167	0.423809815575026
1	178.630075000000	121.542350000000	0.151952967684575	0.533764691428805
1	17.1660500000000	16.0118525000000	0.841389476110351	0.970911949685535
1	26.8004625000000	23.0055200000000	0.636338272226219	0.887207702888583
1	95.9606000000000	63.5661350000000	0.298435997631143	0.683240713658965
1	43.0738250000000	36.2274150000000	0.412428445258313	0.643255525717827
1	166.410175000000	68.1280125000000	0.450545132845544	0.804283941748841
2	99.9751680000000	41.3818560000000	0.734000000000000
2	138.415104000000	49.5060480000000	0.710000000000000
2	155.897856000000	61.7168640000000	0.514000000000000
2	133.632000000000	57.3314880000000	0.511000000000000
2	114.619392000000	55.0684800000000	0.475000000000000
2	158.736384000000	56.9884800000000	0.614000000000000
2	72.9262080000000	45.6564480000000	0.440000000000000
2	126.508032000000	54.0697920000000	0.544000000000000
2	167.270400000000	54.7060800000000	0.702000000000000
2	178.891776000000	55.4757120000000	0.730000000000000
2	140.884992000000	48.2455680000000	0.761000000000000
2	111.826944000000	43.7228160000000	0.735000000000000
2	145.271808000000	49.1397120000000	0.756000000000000
2	133.512192000000	55.2394560000000	0.550000000000000
2	144.055296000000	52.5394560000000	0.656000000000000
2	138.673152000000	50.3672640000000	0.687000000000000
2	144.055296000000	52.4832960000000	0.657000000000000
2	123.457536000000	49.5446400000000	0.632000000000000
2	156.266496000000	52.6133760000000	0.709000000000000
2	145.004544000000	48.0206400000000	0.790000000000000
2	204.106752000000	61.3698240000000	0.681000000000000
2	127.706112000000	47.7877440000000	0.703000000000000
2	166.616064000000	60.2178240000000	0.577000000000000
2	86.0405760000000	52.5804480000000	0.391000000000000
2	76.2347520000000	40.2764160000000	0.591000000000000
2	102.187008000000	42.2197440000000	0.720000000000000
2	59.4339840000000	40.6877760000000	0.451000000000000
2	136.138752000000	53.3734080000000	0.601000000000000
2	123.337728000000	49.1067840000000	0.643000000000000
2	106.997760000000	50.2435200000000	0.533000000000000
2	140.580864000000	55.3985280000000	0.576000000000000
2	158.874624000000	52.3105920000000	0.730000000000000
2	159.381504000000	53.6432640000000	0.696000000000000
2	239.781888000000	71.8549440000000	0.584000000000000
2	225.699840000000	67.5877440000000	0.621000000000000
2	140.092416000000	71.4420480000000	0.345000000000000
2	109.274112000000	53.1331200000000	0.486000000000000
2	125.061120000000	48.3830400000000	0.671000000000000
2	136.461312000000	49.2561600000000	0.707000000000000
2	223.377408000000	66.0050880000000	0.644000000000000
2	220.197888000000	62.9444160000000	0.698000000000000
2	153.068544000000	52.1065920000000	0.708000000000000
2	218.474496000000	64.3197120000000	0.664000000000000
2	98.9614080000000	42.0197760000000	0.704000000000000
2	92.3443200000000	43.4046720000000	0.616000000000000
2	34.3941120000000	35.0145600000000	0.353000000000000
2	101.855232000000	43.9011840000000	0.664000000000000
4	52.5759875000000	28.9187625000000	0.790019649722349	0.928984111699567
4	62.0715375000000	41.9327950000000	0.443603276290216	0.751328021248340
4	41.7248750000000	27.6266225000000	0.686988269696656	0.931034482758621
4	120.393787500000	44.8724825000000	0.751369821079946	0.946086219680119
4	83.2183125000000	38.5939425000000	0.702086266701365	0.901557449309433
4	91.6095750000000	46.2022850000000	0.539291807510018	0.877798021863613
4	52.7677500000000	27.9381000000000	0.849541708227995	0.964019851116625
4	49.6202000000000	30.4555650000000	0.672256566256966	0.897334649555775
4	34.0147000000000	24.1126250000000	0.735169574029491	0.922189128816083
4	53.1711125000000	28.9237075000000	0.798688974560691	0.942595272551857
4	27.8783000000000	19.7558500000000	0.897603859300121	0.946877912395154
4	25.9474500000000	20.1562800000000	0.802571590286397	0.934556271690630
4	86.8684125000000	36.5781075000000	0.815885631949857	0.970854726668680
4	132.494662500000	43.9179250000000	0.863226217003484	0.969291338582677
4	82.5967375000000	36.4983550000000	0.779159150444808	0.908129839189994
4	48.8465375000000	28.3239250000000	0.765132723823857	0.898169049410584
4	54.7052125000000	34.6389200000000	0.572940981673677	0.862135922330097
4	53.5149625000000	36.3470150000000	0.509034935127247	0.764163889433444
4	59.4000875000000	31.0848450000000	0.772501864700524	0.933718195424417
4	29.1082250000000	22.3216150000000	0.734132348147021	0.915798611111111
4	20.5847125000000	17.1492025000000	0.879562717861094	0.969341161121983
4	47.0743875000000	27.4130100000000	0.787192763362961	0.963737796373780
4	64.4322000000000	31.5520900000000	0.813310839108541	0.941351297800674
4	42.1546875000000	27.1060750000000	0.720978753802306	0.955163883735312
4	57.9387250000000	33.3021600000000	0.656498883484470	0.923995656894680
4	46.4660375000000	29.8143825000000	0.656891836642266	0.965976750779700
4	118.595187500000	49.2242550000000	0.615061617885213	0.831392596800151
4	57.3700500000000	29.2863600000000	0.840551445226423	0.964351005484461
4	48.6481625000000	26.7507250000000	0.854289741944510	0.956836461126005
4	62.4220000000000	35.4697950000000	0.623490996537647	0.949896480331263
4	43.9665125000000	25.5757125000000	0.844649247259317	0.929581529581530
4	48.9854000000000	162.512537500000	0.0233078803351569	0.262598187311178
4	35.4892875000000	23.9883675000000	0.775007235650164	0.928545780969479
4	37.3804625000000	25.0327975000000	0.749610674189763	0.923493568043331
4	59.5455625000000	35.1586050000000	0.605335293857861	0.823684706769753
4	46.7768250000000	31.8965150000000	0.577768865241785	0.916085790884719
4	48.2910875000000	44.9847225000000	0.299879486271412	0.788448471121178
4	20.6971250000000	22.1906300000000	0.528178382488036	0.932577189666037
4	14.0383375000000	20.1691025000000	0.433663027184369	0.792270531400966
4	154.851525000000	81.5527100000000	0.292582641333347	0.697998898476225
4	33.6840750000000	25.4028675000000	0.655947383066158	0.834128065395095
4	38.3458875000000	28.7728850000000	0.582052069848648	0.954109589041096
4	27.9510375000000	20.0122425000000	0.877033703568623	0.976989453499521
4	27.1707625000000	24.8352850000000	0.553571080839158	0.858084358523726
4	51.3659000000000	31.0174550000000	0.670922635525502	0.808858310040851
4	65.5563250000000	31.1842625000000	0.847136722818558	0.969119711249248
4	119.448200000000	41.1542450000000	0.886258056708696	0.973032229774172
4	44.8327500000000	25.4392650000000	0.870554819539456	0.946171560161198
4	30.1265500000000	20.8531800000000	0.870592016983808	0.939588688946015
4	30.7084500000000	21.1390125000000	0.863571635019410	0.951509995746491
4	54.2820125000000	27.2372325000000	0.919474837353467	0.978681695662828
4	23.9372500000000	19.0804550000000	0.826240855459061	0.892893923789907
4	19.2886625000000	15.5509900000000	1.00229576188720	0.973500697350070
4	26.0135750000000	19.5854200000000	0.852205094717701	0.969696969696970
4	8.21272500000000	12.1595250000000	0.698013665113340	0.859070464767616
4	91.8939125000000	39.4744400000000	0.741079246517597	0.934396919268326
4	54.0836375000000	30.2104425000000	0.744666101025215	0.928671655753040
4	63.7445000000000	50.3237125000000	0.316305859974006	0.715325077399381
4	50.6120750000000	31.2355525000000	0.651876946387696	0.910903273443269
4	53.6207625000000	29.5986425000000	0.769129135176219	0.930430667297681
4	110.997425000000	42.0338225000000	0.789450666832953	0.964444965970430
4	87.9065750000000	48.3791200000000	0.471970978464515	0.865709686074591
4	48.6415500000000	27.3142250000000	0.819293490865810	0.941796154859099
4	48.8663750000000	28.5604225000000	0.752819278149580	0.921830804834148
4	58.9967250000000	41.2840225000000	0.434984473968027	0.669310934826567
4	47.8546625000000	32.5548325000000	0.567418108049640	0.864717542120912
4	63.4204875000000	32.4812325000000	0.755395580620089	0.969621306699958
4	59.3339625000000	37.4505550000000	0.531614356257302	0.869216903665131
4	62.4616750000000	39.2295475000000	0.510031374972316	0.852452900578250
4	72.5655750000000	34.1146925000000	0.783533524162268	0.960186513629842
4	62.6402125000000	40.0083275000000	0.491770296351790	0.728937728937729
4	32.6128500000000	22.2712450000000	0.826246486998523	0.922718446601942
4	110.018775000000	52.7253725000000	0.497321638330762	0.798779287261272
4	20.9682375000000	18.1455050000000	0.800264721990227	0.930461538461539
4	86.1344250000000	42.3244850000000	0.604231355117764	0.870299203952786
4	51.3857375000000	29.4010725000000	0.747009477762999	0.938745019920319
4	52.2519750000000	31.4040275000000	0.665797065122529	0.897935241670577
4	22.3568625000000	20.9336225000000	0.641109103081082	0.875272331154684
4	38.9806875000000	33.9393750000000	0.425257202212200	0.808199541284404
4	29.8422125000000	23.8738850000000	0.657952721269351	0.826452599388379
4	43.2920375000000	31.0832925000000	0.563071906498828	0.921252927400468
4	22.1651000000000	19.8956900000000	0.703657867974218	0.917431192660551
5	12.9737250000000	14.3664325000000	0.789908302760749	0.941836734693878
5	11.0891625000000	12.3354750000000	0.915792024016361	0.963414634146341
5	8.36481250000000	11.3791925000000	0.811789044176093	0.915887850467290
5	9.46248750000000	12.8561375000000	0.719439312616830	0.882978723404255
5	16.8288125000000	15.0835725000000	0.929511795955408	0.954330708661417
5	11.1023875000000	11.9855300000000	0.971206898672396	0.971813725490196
5	17.1131500000000	18.6497800000000	0.618290245567640	0.839972527472528
5	9.60135000000000	11.5441600000000	0.905352052877149	0.932784636488340
5	26.4235500000000	19.6003125000000	0.864320944999656	0.959081836327345
5	8.38465000000000	13.1239150000000	0.611741557932850	0.785425101214575
5	13.2117750000000	15.2160525000000	0.717079053993186	0.944000000000000
5	11.6181625000000	13.6945450000000	0.778488310403563	0.880341880341880
5	23.7521000000000	21.5237450000000	0.644282300547532	0.875127942681679
5	20.0226500000000	19.9102375000000	0.634714673818340	0.879215205395463
5	17.9793875000000	16.9282300000000	0.788427301524861	0.955654101995565
5	19.9499125000000	16.9975750000000	0.867714644182509	0.948616600790514
5	13.7407750000000	20.4858125000000	0.411447762952544	0.608750792644261
5	12.2463500000000	13.0671625000000	0.901267991911576	0.944685466377440
5	21.1004875000000	17.0911275000000	0.907738854466126	0.951310861423221
5	8.98638750000000	11.4714225000000	0.858144562485503	0.951951951951952
5	24.7175250000000	19.9443925000000	0.780860080816369	0.929760665972945
5	15.5856625000000	15.1629800000000	0.851855648178478	0.920164609053498
5	21.7220625000000	24.7964150000000	0.443949049528049	0.744814278822962
5	22.4362125000000	18.1892050000000	0.852181247875526	0.924216524216524
5	14.4284750000000	17.1501225000000	0.616447140507757	0.880069025021570
5	15.2947125000000	14.9802450000000	0.856472354707408	0.923206751054852
5	9.80633750000000	13.5437225000000	0.671800938791585	0.933333333333333
5	17.5561875000000	16.6506200000000	0.795754779071407	0.943283582089552
5	13.5291750000000	13.8266800000000	0.889293985003126	0.931599229287091
5	9.83940000000000	11.9930050000000	0.859651550433615	0.936657681940701
5	16.4915750000000	16.0474450000000	0.804748556657370	0.894776684330053
5	20.9417875000000	18.3734925000000	0.779543185777200	0.919198055893074
5	25.7821375000000	20.8222450000000	0.747263345409163	0.934197407776670
5	15.9096750000000	15.7155550000000	0.809490444043097	0.922330097087379
5	20.0557125000000	18.0383825000000	0.774555916644099	0.877054169202678
5	9.99810000000000	13.3179200000000	0.708360827597092	0.885390428211587
5	24.8431625000000	19.8624550000000	0.791317721000826	0.953488372093023
5	11.1288375000000	14.4924150000000	0.665852663520211	0.885617214043035
5	32.6525250000000	28.3808500000000	0.509419819920952	0.870514243433222
5	18.7993375000000	17.3486700000000	0.784910315132411	0.950877192982456
5	14.2433250000000	14.2153225000000	0.885743174285292	0.953358208955224
5	17.4437750000000	18.2060525000000	0.661330814165328	0.921091445427729
5	9.58812500000000	11.4062750000000	0.926095716121110	0.960451977401130
5	15.2418125000000	16.7013925000000	0.686658995344250	0.908862876254181
5	12.1207125000000	13.1592200000000	0.879584805978034	0.938311688311688
5	14.7458750000000	15.0830550000000	0.814520056517732	0.916521739130435
5	8.33836250000000	11.3519950000000	0.813104291627598	0.929936305732484
5	8.72850000000000	11.4096675000000	0.842565172269298	0.916666666666667
5	12.2132875000000	13.3459225000000	0.861678481159412	0.977502812148481
5	7.84242500000000	10.5022025000000	0.893510092112084	0.970017636684303
5	11.5983250000000	13.5372825000000	0.795320458314307	0.959349593495935
5	12.3984375000000	13.6925900000000	0.831008780817625	0.957654723127036
5	9.81956250000000	11.9474650000000	0.864471079761570	0.910994764397906
5	10.0245500000000	11.6591600000000	0.926702268046932	0.950468540829987
5	24.8563875000000	20.7516350000000	0.725342683595719	0.885391047712740
5	20.9550125000000	17.5473900000000	0.855209922367356	0.945726762320649
5	12.9472750000000	14.0634650000000	0.822628143094034	0.905604719764012
5	10.2890500000000	13.7921225000000	0.679708858488966	0.844988344988345
5	11.7900875000000	13.0829750000000	0.865593266198522	0.935340022296544
5	9.26411250000000	12.0539550000000	0.801225112399121	0.942279942279942
5	12.9671125000000	13.8086250000000	0.854579108085150	0.918570009930487
5	24.3604500000000	21.1197500000000	0.686305729476438	0.912008281573499
5	13.0530750000000	15.0541325000000	0.723787750928978	0.871361502347418
5	32.7384875000000	22.6142325000000	0.804460583425295	0.899397136397890
5	18.1777625000000	16.8131150000000	0.808079188333071	0.935622317596567
5	11.9884625000000	13.7778625000000	0.793614621461548	0.906581740976646
5	24.8034875000000	19.5588550000000	0.814771368236358	0.897653519720419
5	14.5276625000000	14.7121800000000	0.843434859244415	0.918727915194346
5	10.3750125000000	11.5608925000000	0.975474154012245	0.969855832241153
5	12.1603875000000	13.8041400000000	0.801933891095685	0.920550847457627
5	26.0532500000000	24.9404525000000	0.526336045848919	0.798803929944468
5	20.0358750000000	18.7989350000000	0.712445561325707	0.868516284680338
5	19.0770625000000	19.3068900000000	0.643126969549910	0.791546033584250
5	20.2607000000000	16.9924575000000	0.881763109633582	0.939141575912876
5	9.88568750000000	12.5186125000000	0.792691768995885	0.953615279672578
5	15.4071250000000	14.6292650000000	0.904662224687929	0.961639058413252
5	7.35310000000000	10.6563025000000	0.813705507909906	0.929347826086957
5	13.9788250000000	14.2560325000000	0.864337147452781	0.928372093023256
5	24.6183375000000	24.7481725000000	0.505105754507305	0.872087258304413
5	30.7349000000000	30.5657925000000	0.413399881126781	0.922532278217410
5	22.7470000000000	18.5349525000000	0.832053088235302	0.909845132743363
5	348.419237500000	167.049460000000	0.156899600518432	0.956665496795168
5	9.47571250000000	11.5745200000000	0.888823973744914	0.943582510578279
5	9.76666250000000	13.7028825000000	0.653630300823177	0.910171730515192
5	9.76666250000000	12.4549025000000	0.791180145379834	0.915231788079470
5	19.6986375000000	18.6403500000000	0.712422992112930	0.936058009228741
5	11.6313875000000	13.2580050000000	0.831543611953728	0.941913439635535
5	34.7222375000000	31.9645375000000	0.427051958059577	0.755729794933655
5	16.0022500000000	24.4404325000000	0.336645753934670	0.652834599649328
5	27.6931500000000	22.6003750000000	0.681319676393444	0.871304347826087
5	22.4296000000000	22.4683550000000	0.558327267568870	0.895937673900946
5	18.2372750000000	18.1597650000000	0.694943284629565	0.938892882818116
5	28.6189000000000	23.9009675000000	0.629552334157255	0.860291060291060
5	20.1350625000000	19.3060850000000	0.678850931291381	0.937904269081501
5	29.4256250000000	47.7394900000000	0.162248245722505	0.929140832595217
5	7.45890000000000	23.1541000000000	0.174835185820972	0.955109837631328
5	17.6884375000000	16.4270600000000	0.823720071659783	0.957175056348610
5	14.0647875000000	14.1543725000000	0.882189323478256	0.950000000000000
5	46.0759000000000	31.9973125000000	0.565531350681475	0.817649926864944
5	19.7250875000000	16.5401050000000	0.906050236357806	0.947473404255319
5	42.9944750000000	34.8321200000000	0.445310256936342	0.797183098591549
5	18.0851875000000	16.9347850000000	0.792452984019455	0.933860531991373
5	10.3617875000000	11.5751525000000	0.971831792835475	0.959740259740260
5	23.3619625000000	18.7382150000000	0.836108716731102	0.955467869222097
5	32.5797875000000	24.7108550000000	0.670474965620113	0.844396859386153
5	38.9410125000000	25.0954725000000	0.777009536931336	0.946422628951747
5	25.6895625000000	20.5108250000000	0.767362043823152	0.939393939393939
5	13.4101500000000	16.2078125000000	0.641497091864408	0.917068466730955
5	15.1095625000000	15.2295650000000	0.818628303193444	0.933563416738568
5	23.4876000000000	19.1206475000000	0.807315546842133	0.938018815716658
5	22.0989750000000	20.0726750000000	0.689241610869573	0.906818181818182
5	32.7186500000000	26.8664725000000	0.569618312949131	0.799459824442944
5	27.7658875000000	22.3312750000000	0.699671822594142	0.931912922649375
5	21.4311125000000	18.9639025000000	0.748857446185310	0.956037151702786
5	51.4121875000000	36.4083675000000	0.487386543467749	0.818340993652878
5	25.2862000000000	20.2107325000000	0.777909946859260	0.921450151057402
5	16.1278875000000	15.6514425000000	0.827329688729697	0.953909465020576
5	29.0751625000000	20.0690525000000	0.907148269760277	0.948075201432408
5	22.2709000000000	18.3618775000000	0.830067596375333	0.944281524926686
5	20.9946875000000	19.0979925000000	0.723342265094586	0.939639079029247
5	61.6880125000000	31.7327550000000	0.769830449208714	0.885380116959064
5	39.8733750000000	30.0680725000000	0.554219348800296	0.893505694059711
5	34.3188750000000	25.8000200000000	0.647892304688342	0.942975830815710
5	32.9104125000000	29.1608950000000	0.486341681004980	0.746461151305442
5	18.5811250000000	17.0912425000000	0.799345614322742	0.925848925848926
5	16.5841500000000	17.7131625000000	0.664218347052275	0.898782343987823
5	28.2948875000000	25.1227850000000	0.563355154328117	0.759761993306062
5	27.0054500000000	23.7129425000000	0.603518220325759	0.836760925449872
5	13.5556250000000	15.7460300000000	0.687048286840148	0.911931818181818
5	64.0486750000000	33.8316200000000	0.703192816476815	0.885816403310760
5	29.3528875000000	27.6466325000000	0.482587662568020	0.741415557112824
5	76.7843500000000	50.2982400000000	0.381396759358711	0.756199460916442
5	46.6908625000000	31.6201125000000	0.586833555416659	0.837837837837838
5	29.9480125000000	23.1124125000000	0.704510239713776	0.899668325041459
5	51.0286625000000	31.9681025000000	0.627466192478741	0.831996434937611
5	26.5888625000000	25.3975200000000	0.517996708569474	0.742324135250680
5	17.9793875000000	18.7867450000000	0.640149890495275	0.828828828828829
5	16.0882125000000	15.7351625000000	0.816535730012556	0.918189038919778
5	20.3598875000000	20.0915350000000	0.633809875099782	0.914267834793492
5	17.5032875000000	16.4380425000000	0.814009160796939	0.944569288389513
5	43.9268375000000	34.4051250000000	0.466330178198050	0.785450061652281
5	14.7062000000000	14.1063600000000	0.928710607404341	0.964383561643836
5	31.2837375000000	21.4911425000000	0.851156636031213	0.944973107157633
5	20.8888875000000	20.8943500000000	0.601267104930924	0.825536598789213
5	18.1116375000000	16.9066100000000	0.796259289974572	0.930298719772404
5	49.9442125000000	28.3905100000000	0.778661398534469	0.921297460397284
5	21.5435250000000	19.2735400000000	0.728792089486133	0.892980437284235
5	15.6187250000000	17.1374150000000	0.668289772687938	0.813596491228070
5	31.1118125000000	27.3977150000000	0.520842589519141	0.757759784075574
5	21.3848250000000	21.0455750000000	0.606727909348636	0.829465731246627
5	40.7594500000000	27.5475600000000	0.674950469543887	0.937420986093553
5	21.8675375000000	20.0909025000000	0.680786369530757	0.891156462585034
5	7.81597500000000	10.7989025000000	0.842235970456131	0.917647058823529
5	18.0918000000000	16.4734050000000	0.837770166210662	0.955849889624724
5	7.50518750000000	10.8826225000000	0.796350545022302	0.944043321299639
5	22.5155625000000	21.1914525000000	0.630044486199030	0.791788856304985
5	19.9102375000000	17.5763125000000	0.809898833483773	0.912269548633185
5	12.3719875000000	15.0332025000000	0.687933282821111	0.876876876876877
5	40.5478500000000	28.6568500000000	0.620470009070815	0.778539414711310
5	13.2382250000000	15.4568050000000	0.696306046128635	0.836752899197146
5	20.2673125000000	20.4651700000000	0.608100435915101	0.828571428571429
5	11.3735000000000	13.2963575000000	0.808422940580810	0.920962199312715
5	37.2416000000000	22.8709125000000	0.894687171970543	0.958142806894126
5	14.4218625000000	15.8471725000000	0.721651708188536	0.931818181818182
5	17.9793875000000	17.5103600000000	0.736876330768973	0.861333333333333
5	19.2754375000000	20.6323225000000	0.569007345712868	0.789353176874642
5	11.6776750000000	14.2888650000000	0.718738290202886	0.946039035591274
5	34.1337250000000	27.1248200000000	0.582988273827310	0.768777157045314
5	20.5847125000000	17.1968125000000	0.874699256866774	0.955655526992288
5	8.31191250000000	10.8117250000000	0.893554086413692	0.954173486088380
5	17.8273000000000	19.4746175000000	0.590687205502435	0.826171875000000
5	24.5852750000000	23.3495425000000	0.566667340721877	0.830206378986867
5	43.6491125000000	29.6372250000000	0.624468027137007	0.873351648351648
5	10.3816250000000	12.9953450000000	0.772501931945303	0.949284785435631
5	18.3496875000000	16.8217400000000	0.814885714168368	0.950395398993530
5	24.7175250000000	21.9437825000000	0.645047752012408	0.810172570390554
5	12.7885750000000	13.6979375000000	0.856488740775047	0.958071278825996
5	23.6925875000000	18.7049800000000	0.850957481487047	0.951354339414041
5	7.92838750000000	10.5397500000000	0.896879531830763	0.931323283082077
5	11.1486750000000	12.7462550000000	0.862318918052276	0.941666666666667
5	15.3476125000000	15.3041425000000	0.823441380447516	0.927364864864865
5	51.6105625000000	35.8510200000000	0.504597882626562	0.734685914943426
5	15.2947125000000	16.2087325000000	0.731565256727797	0.927056827820187
5	12.0413625000000	14.1188950000000	0.759073933282814	0.922580645161290
5	22.9784375000000	19.4068250000000	0.766692789173553	0.921329639889197
5	9.66747500000000	14.4982800000000	0.577949584639847	0.869845360824742
5	16.7031750000000	16.7228400000000	0.750565894246012	0.895366218236173
5	31.9251500000000	23.6377325000000	0.718011141521740	0.890421455938697
5	12.3984375000000	13.6722925000000	0.833477996739161	0.917098445595855
5	31.7201625000000	23.6036350000000	0.715463507189497	0.927477840451249
5	7.45228750000000	10.2888200000000	0.884643572135397	0.949275362318841
5	21.1864500000000	17.8274725000000	0.837699981960325	0.934146341463415
5	11.9752375000000	13.2655950000000	0.855146516948120	0.938393839383938
5	12.4844000000000	14.8091250000000	0.715350263092392	0.913223140495868
5	23.2892250000000	19.9531325000000	0.735093745591657	0.891891891891892
5	27.5939625000000	24.7686425000000	0.565222607510063	0.789702970297030
5	30.8539250000000	22.2236350000000	0.785036938707021	0.917724109701187
5	19.1101250000000	17.2377525000000	0.808187464915056	0.911862160371107
5	11.6181625000000	12.6197550000000	0.916738484590803	0.958285052143685
5	20.5252000000000	17.8090150000000	0.813237622896647	0.954340836012862
5	10.3419500000000	11.9992725000000	0.902614831614009	0.941101152368758
5	28.7842125000000	23.2773225000000	0.667572086354310	0.932589285714286
5	55.3267875000000	34.2162375000000	0.593855543041854	0.804373757455268
5	42.9283500000000	27.0294850000000	0.738377608502919	0.876046901172529
5	7.80936250000000	10.0323125000000	0.975042044763365	0.973357015985790
5	10.0377750000000	11.8256800000000	0.901976192950152	0.938076416337286
5	29.6372250000000	20.9968150000000	0.844774036699462	0.947275922671353
5	17.7016625000000	15.5808325000000	0.916310372477180	0.958584337349398
5	20.0887750000000	18.7196425000000	0.720390899041053	0.849178403755869
5	10.6262875000000	14.0493200000000	0.676520275155213	0.894736842105263
5	22.5420125000000	18.5099400000000	0.826784884833455	0.929425156516790
5	13.9854375000000	14.3929975000000	0.848366324086709	0.924074074074074
5	8.79462500000000	11.5730825000000	0.825142757175169	0.919523099850969
5	19.6126750000000	17.9125150000000	0.768127938402757	0.926460932370322
5	21.1732250000000	20.5117450000000	0.632399705647985	0.821873308067136
5	24.3406125000000	20.2133200000000	0.748627995163089	0.897201017811705
5	21.2459625000000	17.4903500000000	0.872748827682528	0.938414634146341
5	20.4855250000000	18.5121825000000	0.751176021696081	0.917859365276914
5	18.2372750000000	17.5112800000000	0.747367186895659	0.915502793296089
5	20.9087250000000	18.8983525000000	0.735680972893586	0.904504504504505
5	44.8658125000000	32.3711775000000	0.538032371981501	0.802706027060271
5	27.9907125000000	23.3835825000000	0.643282476190287	0.927556166895919
5	16.0088625000000	17.9178625000000	0.626610891641350	0.886557886557887
5	25.3192625000000	25.5199950000000	0.488539569635795	0.845722300140252
5	19.3680125000000	17.5392825000000	0.791172665665051	0.920792079207921
5	24.6117250000000	21.3158825000000	0.680683593044519	0.879148093115404
5	62.7526250000000	38.5231600000000	0.531371127000087	0.811814644499469
5	36.4613250000000	35.1438850000000	0.370973401847457	0.610141893463596
5	24.1488500000000	23.5636725000000	0.546537998244632	0.847879083373964
5	32.2359375000000	23.3728300000000	0.741528023835943	0.949454104326729
5	12.3786000000000	35.2155875000000	0.125432915600939	0.775623268698061
5	25.9805125000000	25.2848775000000	0.510664737667101	0.786346396965866
5	21.5964250000000	18.2403225000000	0.815692941416041	0.927596439169140
5	8.65576250000000	11.6569175000000	0.800474957859311	0.896907216494845
5	28.4535875000000	22.3663500000000	0.714754110766099	0.933001358080580
5	18.1645375000000	17.1559875000000	0.775537435482631	0.911374738311235
5	18.9382000000000	20.4603400000000	0.568490052866982	0.859145952836201
5	6.53976250000000	9.80087500000000	0.855543586811211	0.936344969199179
5	14.5805625000000	14.8318950000000	0.832896157068676	0.926981300089047
5	21.3517625000000	23.2089550000000	0.498118212702273	0.865110984632897
5	29.5182000000000	21.7711100000000	0.782597742476209	0.941253836036826
5	19.0043250000000	23.7887275000000	0.422007228377453	0.685393258426966
5	40.7131625000000	29.6098550000000	0.583542029340349	0.859547301218804
5	13.8664125000000	15.8678150000000	0.692053584768052	0.953623188405797
5	15.7708125000000	18.4146050000000	0.584438903678233	0.891460494812450
5	32.0970750000000	26.4531050000000	0.576397395183513	0.922098569157393
5	37.0035500000000	28.2204250000000	0.583883435894154	0.810672294241785
5	16.9875125000000	16.3260900000000	0.800894443813720	0.954545454545455
5	20.8426000000000	18.4051750000000	0.773182214790745	0.901560624249700
5	16.2601375000000	16.1226550000000	0.786069518832848	0.935044105854050
5	17.7281125000000	16.4146400000000	0.826817458460683	0.943786982248521
5	19.7184750000000	18.9620625000000	0.689147271126904	0.904214559386973
5	38.9410125000000	26.7429625000000	0.684223636316501	0.887847547641362
5	37.4069125000000	30.0801475000000	0.519519441943472	0.744914788345245
5	53.2107875000000	32.8816050000000	0.618448491446660	0.865940417963539
5	41.9100250000000	27.9534525000000	0.673995309816443	0.932580841976815
5	58.2627375000000	33.4306725000000	0.655104411785744	0.864952419518121
5	38.9608500000000	25.5288500000000	0.751234949232068	0.905822462615336
5	33.7237500000000	25.3809025000000	0.657857156627846	0.862372404083069
5	10.3750125000000	12.4825025000000	0.836748936867382	0.952196382428941
5	21.3253125000000	19.7149100000000	0.689470470461495	0.902467685076381
5	35.1520500000000	25.1460725000000	0.698586509434769	0.915296640457470
5	15.3410000000000	14.6447900000000	0.898870726549487	0.969271290605795
5	22.8792500000000	20.0909025000000	0.712283289560454	0.944444444444444
5	11.3999500000000	12.9816025000000	0.850072950339454	0.938443670150987
5	22.2444500000000	18.6972750000000	0.799603902046671	0.946502057613169
5	30.3447625000000	27.7840575000000	0.493971927473472	0.850292397660819
5	16.0088625000000	18.1332000000000	0.611816852216481	0.850634802091113
5	21.6030375000000	18.2099625000000	0.818665673049251	0.950789793438639
5	15.8369375000000	17.4794825000000	0.651364260033445	0.809012875536481
5	15.0765000000000	15.8425725000000	0.754847097669572	0.945614035087719
5	15.8964500000000	16.2691650000000	0.754708923316969	0.880897138437742
5	25.2068500000000	18.9098525000000	0.885833618847602	0.963215974776668
5	46.5718375000000	27.6412850000000	0.765978852819920	0.890743155149935
5	33.9155125000000	25.4854375000000	0.656181619967293	0.860587002096436
5	29.6306125000000	23.4335500000000	0.678069673918360	0.901763224181360
5	12.6960000000000	14.9908250000000	0.709946641641173	0.832562442183164
5	24.7043000000000	19.9650350000000	0.778829270066877	0.921255790015440
5	59.6183000000000	29.9081075000000	0.837551626095821	0.935477001703578
5	28.8701750000000	22.4185025000000	0.721848538576531	0.863430686960099
5	27.3360750000000	22.6414300000000	0.670097990806889	0.874172185430464
5	30.3315375000000	24.6403600000000	0.627783926294967	0.899917965545529
5	15.5856625000000	15.9124350000000	0.773502721954601	0.891286970423661
5	21.5170750000000	17.2911125000000	0.904372243644729	0.951219512195122
5	25.5374750000000	25.2652700000000	0.502735937109965	0.767617449664430
5	35.4892875000000	28.2391125000000	0.559248795268049	0.793411330049261
5	25.7556875000000	26.3578850000000	0.465866941474950	0.847856154910097
5	12.3653750000000	13.4901900000000	0.853848898887747	0.962962962962963
5	83.3307250000000	62.1033350000000	0.271509593046239	0.610954206173089
5	28.0370000000000	25.4535250000000	0.543807928454177	0.774875144064541
5	9.46248750000000	14.2332625000000	0.586956970917295	0.921568627450980
5	19.4804250000000	19.6436100000000	0.634403667906180	0.814102564102564
5	19.4275250000000	17.3405625000000	0.811897077550020	0.930325149303252
5	14.0581750000000	15.5847425000000	0.727343475164932	0.896860986547085
5	18.9778750000000	19.2463425000000	0.643814903292457	0.907085561497326
5	11.5851000000000	13.5042200000000	0.798308294873532	0.970414201183432
5	22.9916625000000	26.5548225000000	0.409725915321815	0.866807610993658
5	19.8308875000000	23.5767825000000	0.448314660056141	0.667931688804554
5	22.6874875000000	19.9451400000000	0.716674725834275	0.903030303030303
5	14.3954125000000	14.3882825000000	0.873808099075243	0.924596050269300
5	23.5338875000000	20.9850275000000	0.671559429850240	0.937051352843733
5	16.2469125000000	16.5339525000000	0.746839594212884	0.951718494271686
5	30.6886125000000	21.5874550000000	0.827530914555599	0.928898128898129
5	25.7292375000000	22.0740775000000	0.663546944843875	0.837837837837838
5	7.67711250000000	10.6352575000000	0.852926778748216	0.950266429840142
5	14.2036500000000	17.6496825000000	0.572975472669669	0.773251345119139
5	34.5569250000000	24.3561950000000	0.732025263485573	0.892313142047467
5	20.1549000000000	17.0968200000000	0.866482574166292	0.963109354413702
5	47.4050125000000	30.4404425000000	0.642883392497622	0.878649403401879
5	44.8856500000000	26.2842275000000	0.816445026243878	0.948629148629149
5	11.6512250000000	13.7255375000000	0.777181996885897	0.870662460567823
5	33.6708500000000	22.1767725000000	0.860334346862985	0.947611710323575
5	12.1339375000000	14.9422950000000	0.682931280230630	0.898322851153040
5	30.0009125000000	23.4302725000000	0.686735738521650	0.851055512118843
5	33.8229375000000	22.2557775000000	0.858095541386048	0.927927927927928
5	22.6147500000000	21.5276550000000	0.613208555366212	0.818731117824773
5	14.6731375000000	18.0414875000000	0.566484677990867	0.794342507645260
5	21.8873750000000	18.2930500000000	0.821923314993411	0.926857811585723
5	31.2043875000000	22.3690525000000	0.783664816013013	0.913322632423756
5	19.5465500000000	24.4467575000000	0.410995862338584	0.729486500794071
5	11.6115500000000	12.4202300000000	0.945890326732051	0.971929824561404
5	15.2087500000000	16.1026450000000	0.737070361401806	0.945169712793734
5	11.3735000000000	14.0626600000000	0.722718284770322	0.939323220536756
5	31.9582125000000	21.6269575000000	0.858620969245788	0.943724696356275
5	36.1174750000000	26.2639300000000	0.657972617874075	0.916288803627485
5	31.0919750000000	21.8946200000000	0.815048307238416	0.913201453371013
5	22.6808750000000	19.5684000000000	0.744318878963566	0.892643051771117
5	20.1549000000000	17.1703625000000	0.859075994617903	0.952318745917701
5	17.1329875000000	15.7717900000000	0.865527737742682	0.935606060606061
5	24.6183375000000	25.9634350000000	0.458927714980899	0.647882136279926
5	11.9884625000000	15.0532125000000	0.664836674195082	0.907922912205567
5	20.2144125000000	16.9280000000000	0.886461109369831	0.948567708333333
5	19.2886625000000	19.3871025000000	0.644890776204990	0.920613742494997
5	9.93197500000000	12.0020325000000	0.866434795235746	0.944818304172275
5	21.1137125000000	20.7954500000000	0.613532852063153	0.805732484076433
5	41.2818375000000	24.9956525000000	0.830309347948458	0.913819171454490
5	28.3808500000000	27.7891175000000	0.461833840345196	0.767406849830636
5	23.6793625000000	18.5830800000000	0.861676952695801	0.941854086670324
5	13.0001750000000	14.0304600000000	0.829879893702011	0.951942740286299
5	12.4447250000000	15.1164050000000	0.684381293153302	0.876616915422886
5	24.7836500000000	20.3610375000000	0.751234152829315	0.876712328767123
5	17.5099000000000	16.3237325000000	0.825761425115633	0.894736842105263
5	16.8684875000000	17.5653300000000	0.687026329276701	0.931167826759474
5	14.9442500000000	14.3526900000000	0.911627418496860	0.950398582816652
5	21.2129000000000	18.4205850000000	0.785602889079822	0.905014749262537
5	17.4305500000000	16.6540125000000	0.789738267029144	0.935219657483246
5	31.3432500000000	22.5938200000000	0.771568629464201	0.892452092295659
5	40.0982000000000	26.5462550000000	0.715036510642649	0.881253767329717
5	22.3568625000000	17.8394900000000	0.882786840975725	0.963204747774481
5	16.5114125000000	15.5542100000000	0.857626466847839	0.962096774193548
5	21.6294875000000	21.4727425000000	0.589496269358580	0.849066959385291
5	11.4859125000000	12.7810425000000	0.883573759293332	0.953379953379953
5	16.6833375000000	16.8016150000000	0.742661211750335	0.907914764079148
5	9.25088750000000	11.2503350000000	0.918464456753186	0.957664233576642
5	37.2482125000000	24.5436450000000	0.777028912832587	0.882372002592353
5	16.5973750000000	16.0994825000000	0.804684132996606	0.917755572636434
5	15.5922750000000	15.9090425000000	0.774160958528033	0.962834917891098
5	9.18476250000000	11.8966925000000	0.815502547814012	0.955882352941177
5	30.9795625000000	21.3494625000000	0.854104978090870	0.944467640918580
5	15.6716250000000	16.2960750000000	0.741579755701749	0.898724082934609
5	18.3827500000000	17.0098800000000	0.798395067837604	0.926315789473684
5	23.5405000000000	18.2745925000000	0.885788716910417	0.956400223588597
5	39.5030750000000	35.1974750000000	0.400698529888297	0.644796380090498
5	18.7133750000000	17.0082700000000	0.812908569089456	0.912221471978393
5	21.8807625000000	19.0449775000000	0.758073627659406	0.886771300448430
5	15.7774250000000	15.5421925000000	0.820769899671758	0.958614864864865
5	10.1964750000000	11.7970450000000	0.920690052092877	0.952506596306069
5	11.4859125000000	13.3332150000000	0.811905723682587	0.934782608695652
5	22.1651000000000	19.0783275000000	0.765242284818641	0.887721238938053
5	21.0608125000000	18.2327325000000	0.796125372563256	0.932639314145744
5	25.4449000000000	19.3815825000000	0.851201037103208	0.948205128205128
5	30.5695875000000	21.2376250000000	0.851701763364120	0.935402684563758
5	19.6391250000000	21.8609825000000	0.516407623819621	0.874921826141338
5	21.8873750000000	17.6692900000000	0.880978572345828	0.968902439024390
5	23.6066250000000	19.0411825000000	0.818193328733505	0.928455284552846
5	10.4808125000000	12.8143925000000	0.802063533734358	0.904993909866017
5	15.3939000000000	15.7375200000000	0.781062765811202	0.968393327480246
5	21.7419000000000	17.4015125000000	0.902263444840296	0.968098159509202
5	41.5463375000000	25.0775325000000	0.830181411551478	0.950046831095848
5	25.6432750000000	20.7364550000000	0.749401100650278	0.904669260700389
5	19.6788000000000	17.1052150000000	0.845184261521271	0.947403462050599
5	30.6423250000000	27.4325600000000	0.511680543080109	0.932684165961050
5	96.8532875000000	49.8898175000000	0.488990475526818	0.825356356472361
5	18.5414500000000	17.5965525000000	0.752485921861156	0.940886699507389
5	20.5781000000000	18.2370450000000	0.777510383980771	0.917334978408390
5	32.1036875000000	21.6689325000000	0.859191060722546	0.952071486596263
5	32.0243375000000	22.1024825000000	0.823773671353603	0.929111907606531
5	39.6816125000000	24.9034225000000	0.804046382743323	0.912291732159698
5	18.4488750000000	16.7085800000000	0.830425482604791	0.934645115952214
5	17.7215000000000	16.7389400000000	0.794793739893616	0.924528301886793
5	19.2489875000000	16.6438350000000	0.873194418562822	0.955983493810179
5	12.2529625000000	14.4885050000000	0.733506249478112	0.951595159515952
5	22.8131250000000	20.3797250000000	0.690236633579096	0.930995475113122
5	49.7524500000000	34.3247975000000	0.530650244138254	0.747218788627936
5	30.1199375000000	27.7882550000000	0.490163963747463	0.907640638119228
5	13.6415875000000	13.9589300000000	0.879772774698781	0.947572815533981
5	11.7636375000000	12.8229025000000	0.899039590585678	0.948022598870057
5	41.5066625000000	25.1503850000000	0.824590643349122	0.935712088588127
5	40.1180375000000	25.7228550000000	0.761923212382340	0.908330752554971
5	30.8208625000000	22.6812200000000	0.752873185997059	0.909460008120179
5	12.8811500000000	13.5476325000000	0.881937252098890	0.953416149068323
5	20.6772875000000	20.3597150000000	0.626844820329476	0.848970251716247
5	11.3933375000000	12.5048700000000	0.915593000938141	0.942129629629630
5	12.4711750000000	13.2407550000000	0.893905764912741	0.953813104189044
5	32.8839625000000	23.6044975000000	0.741659372498665	0.887162412134665
5	19.1762500000000	16.4041750000000	0.895498287288255	0.950583390528483
5	37.5920625000000	23.7421525000000	0.838042102347178	0.956491472328577
5	15.7046875000000	16.1455400000000	0.757066472142066	0.935940099833611
5	14.5871750000000	19.7195100000000	0.471399175745535	0.853211009174312
5	8.26562500000000	11.1676500000000	0.832840762538918	0.943365695792880
5	11.9818500000000	13.6355500000000	0.809819857718852	0.940331491712707
5	8.64915000000000	11.6877950000000	0.795642772060767	0.944099378881988
5	13.3374125000000	13.9832525000000	0.857166219643106	0.934378060724780
5	15.3343875000000	14.8853700000000	0.869675086946504	0.915282392026578
5	12.3852125000000	14.8214300000000	0.708489000328859	0.900205761316873
5	19.2159250000000	17.6293850000000	0.776956732992719	0.950684931506849
5	13.8135125000000	16.2225900000000	0.659589304230010	0.938814531548757
5	41.7579375000000	23.7430725000000	0.930840062555707	0.970839936608558
5	8.16643750000000	11.9207850000000	0.722158947004010	0.910543130990415
5	23.9240250000000	20.6032850000000	0.708224866916397	0.921683537559936
5	11.7504125000000	14.9349350000000	0.661997429750149	0.854358974358974
5	7.48535000000000	10.6046100000000	0.836435724154367	0.902229845626072
5	44.4492250000000	27.4304325000000	0.742350057833851	0.917113053284466
5	7.81597500000000	11.2379150000000	0.777716906093021	0.917647058823529
5	13.8002875000000	15.6195300000000	0.710823987267741	0.927289896128423
5	15.7509750000000	14.3997825000000	0.954564856947401	0.965106382978723
5	19.1630250000000	17.7600825000000	0.763455929554273	0.908612754766601
5	27.7526625000000	25.8574625000000	0.521606159532393	0.819860484201888
5	41.4537625000000	27.8007900000000	0.673999453654028	0.852509870276368
5	22.2246125000000	18.8061225000000	0.789669819783297	0.917761279268989
5	18.8059500000000	17.2657550000000	0.792745879064080	0.900732844770153
5	15.6451750000000	16.9497925000000	0.684323599865385	0.884676145339652
5	19.5267125000000	17.9638050000000	0.760400391634271	0.914006514657980
5	22.2444500000000	19.9677950000000	0.701086036763317	0.830912863070540
5	29.6967375000000	21.2436625000000	0.826912996756268	0.929862306368330
5	13.1985500000000	13.6929925000000	0.884584541167328	0.946680080482897
5	22.1518750000000	18.7528775000000	0.791561244709728	0.902535211267606
5	28.7577625000000	22.8768925000000	0.690511465117273	0.851897184822521
5	29.0222625000000	20.4572925000000	0.871454707670171	0.959637188208617
5	37.9755875000000	28.4441575000000	0.589831844299150	0.840243902439024
5	17.3776500000000	16.0885000000000	0.843664548877093	0.902017291066282
5	14.8649000000000	16.2233950000000	0.709722169299988	0.916089965397924
5	19.9499125000000	17.1268350000000	0.854666402194726	0.946675444371297
5	14.1309125000000	13.7819450000000	0.934886839829294	0.959241706161138
5	11.8033125000000	13.1880275000000	0.852813528997512	0.952326901248581
5	5.87190000000000	22.0211775000000	0.152162431595606	0.879408418657565
5	33.5782750000000	30.9121725000000	0.441579790511307	0.816920473773266
5	20.0557125000000	18.4700350000000	0.738775564718869	0.923961661341853
5	26.5359625000000	25.3890100000000	0.517312741750681	0.751971608832808
5	31.7201625000000	25.8259525000000	0.597630249756799	0.868052930056711
5	19.2489875000000	20.0496750000000	0.601731961578344	0.857409713574097
5	18.7993375000000	17.8041850000000	0.745260686365794	0.934993084370678
5	12.5306875000000	15.4055150000000	0.663486851888937	0.855212355212355
5	43.5763750000000	30.1072300000000	0.604114643568302	0.842440318302387
5	20.7897000000000	18.8433825000000	0.735767090265543	0.953015873015873
5	18.3761375000000	18.3455475000000	0.686124206163247	0.935805991440799
5	17.8735875000000	16.2677275000000	0.848726606311221	0.964071856287425
5	20.6243875000000	17.8815225000000	0.810553969208267	0.939317319848293
5	9.33685000000000	29.2196025000000	0.137423700431835	0.841397849462366
5	21.1203250000000	17.6100650000000	0.855832043270169	0.947826086956522
5	37.0366125000000	30.9843925000000	0.484791672025336	0.844598862918509
5	27.0385125000000	25.8786800000000	0.507350880964823	0.758795934323690
5	16.3064250000000	19.7524575000000	0.525201973430753	0.936790923824959
5	22.6345875000000	18.6105650000000	0.821227212645211	0.944572748267898
5	18.0190625000000	16.6819000000000	0.813675105160723	0.920511000709723
5	19.3217250000000	18.6715150000000	0.696460747949795	0.897153945666235
5	15.2550375000000	16.7288775000000	0.684998375625410	0.903494176372712
5	14.4350875000000	14.3655125000000	0.878996277832635	0.944292237442922
5	21.7881875000000	22.7127300000000	0.530752797060062	0.821484992101106
5	11.4925250000000	13.1422575000000	0.836152277045381	0.947552447552448
5	18.9382000000000	16.4893325000000	0.875270742840629	0.960674157303371
5	13.4498250000000	13.9802625000000	0.864760503350237	0.939334637964775
5	11.6578375000000	12.9974150000000	0.867189257883095	0.942111237230420
5	8.88720000000000	28.1798300000000	0.140636509877439	0.788018433179724
5	33.9948625000000	23.6864350000000	0.761419072883528	0.941780821917808
5	16.6106000000000	15.6586300000000	0.851309852536612	0.931464174454829
5	11.4330125000000	13.6002450000000	0.776742517597534	0.951707891637220
5	17.2057250000000	16.0498025000000	0.839350698380625	0.931424265259985
5	53.9117125000000	32.5435625000000	0.639680049018367	0.802233502538071
5	16.1543375000000	14.9481600000000	0.908497089985729	0.959604286892003
5	14.0185000000000	17.8684125000000	0.551746352011364	0.867775831873905
5	83.3439500000000	123.787207500000	0.0683490388698992	0.858924452133795
5	17.6421500000000	15.9824125000000	0.867914019065417	0.938053097345133
5	15.4666375000000	14.3927100000000	0.938254424735922	0.972076788830716
5	7.76307500000000	10.1284525000000	0.950949500339038	0.969804618117229
5	10.2824375000000	12.4082125000000	0.839242555345294	0.951633986928105
5	44.6013125000000	24.8602400000000	0.906873829188565	0.956775700934579
5	20.9946875000000	20.9484000000000	0.601198049306651	0.840782122905028
5	26.0730875000000	20.6120825000000	0.771185014783683	0.885138302859822
5	20.0358750000000	17.7584150000000	0.798380233048756	0.890740740740741
5	13.7936750000000	15.5444350000000	0.717364648188098	0.882300089847260
5	14.8318375000000	16.0645800000000	0.722214280172983	0.917534722222222
5	15.2748750000000	15.3684850000000	0.812690931786500	0.896072013093290
5	31.4093750000000	23.2671450000000	0.729093062729419	0.924322136786726
5	16.9015500000000	17.5008150000000	0.693457501783746	0.946791862284820
5	13.9788250000000	13.8411700000000	0.916927348922326	0.982404692082112
5	15.7906500000000	15.2595225000000	0.852173419257212	0.943380516236470
5	21.9138250000000	18.9283100000000	0.768607066617600	0.936094674556213
5	26.3574250000000	19.9036825000000	0.836076415662632	0.944280078895464
5	36.2166625000000	22.9640625000000	0.863019978636434	0.970286133528980
5	43.7747500000000	32.1921225000000	0.530804156764242	0.859269282814614
5	34.4445125000000	24.7850300000000	0.704613579343483	0.891853432942014
5	38.3591125000000	39.6927100000000	0.305954547202227	0.745028602560610
5	16.0948250000000	16.8108725000000	0.715674617113211	0.909305993690852
5	25.6631125000000	19.0713125000000	0.886661858434163	0.977941176470588
5	17.7810125000000	16.1631925000000	0.855287373544697	0.935131195335277
5	31.2639000000000	22.2849875000000	0.791094248918828	0.913218159903576
5	30.4175000000000	26.8002900000000	0.532174908095822	0.784615384615385
5	12.9009875000000	14.9474125000000	0.725605855693800	0.923154701718908
5	25.3523250000000	19.9820550000000	0.797897965259075	0.951813471502591
5	20.4921375000000	19.8555550000000	0.653180278325842	0.891449363250455
5	25.5705375000000	27.5858550000000	0.422256966073173	0.756117793446703
5	13.8002875000000	15.5182725000000	0.720130575256686	0.853298611111111
5	23.1371375000000	20.3083100000000	0.704972089554122	0.948295454545455
5	19.4010750000000	18.2302600000000	0.733584139978843	0.890874282067645
5	12.2199000000000	13.4461450000000	0.849340699294818	0.930257510729614
5	20.5119750000000	18.5564000000000	0.748565644813730	0.926599749058971
5	26.6748250000000	21.3583750000000	0.734809949618626	0.892478080295339
5	17.2454000000000	16.9942975000000	0.750372142888624	0.881682109764790
5	NaN	NaN	NaN	0.798296966471527
5	14.9045750000000	14.8596100000000	0.848231972422929	0.946808510638298
5	9.79311250000000	11.5314525000000	0.925470497643633	0.947010869565217
5	18.3232375000000	18.3816000000000	0.681467976602206	0.895847515316542
5	11.0362625000000	13.5034150000000	0.760579570167554	0.920000000000000
5	16.2799750000000	17.6053500000000	0.660046102364202	0.886936592818946
5	16.3064250000000	16.9096575000000	0.716636623618132	0.866914498141264
5	14.6929750000000	15.9885650000000	0.722271752005130	0.902670111972438
5	34.9999625000000	25.4752025000000	0.677707283806993	0.869372442019100
5	28.0039375000000	24.3429700000000	0.593856939807776	0.871342512908778
5	16.2403000000000	16.2942925000000	0.768657546505295	0.943993506493506
5	15.0698875000000	14.8322400000000	0.860808181208750	0.947598253275109
5	7.17456250000000	10.3352800000000	0.844035655693437	0.931098696461825
5	13.9457625000000	17.3663225000000	0.581080638697234	0.849656357388316
5	27.0319000000000	22.5536850000000	0.667807689135846	0.843196544276458
5	16.0617625000000	16.1981525000000	0.769258134018386	0.910388580491673
5	18.3629125000000	18.0392450000000	0.709111804142515	0.902939166097061
5	13.0663000000000	14.4420450000000	0.787236281979882	0.909980430528376
5	21.5832000000000	17.5445150000000	0.881136039899151	0.950729927007299
5	16.0816000000000	16.3267225000000	0.758125486955205	0.938161106590724
5	9.21121250000000	10.8892925000000	0.976174229180074	0.968796433878158
5	16.6701125000000	16.1696325000000	0.801213200226400	0.944664031620553
5	19.4936500000000	17.2610400000000	0.822184169077630	0.902956298200514
5	15.5856625000000	15.2086350000000	0.846748931472824	0.918652423993427
5	16.6833375000000	16.3937100000000	0.780078490481340	0.913740458015267
5	26.1061500000000	20.1523700000000	0.807793653054103	0.910182516810759
5	13.6944875000000	15.3399650000000	0.731319090567105	0.880866425992780
5	23.3818000000000	19.1784350000000	0.798843076404264	0.938956714761376
5	41.4537625000000	36.6357800000000	0.388117239805137	0.742935052057511
5	10.3684000000000	13.5471150000000	0.709950341478837	0.928753180661578
5	10.9635250000000	12.4117200000000	0.894326574932110	0.949090909090909
5	14.2102625000000	15.0380325000000	0.789641430124977	0.941666666666667
5	32.6789750000000	23.4681075000000	0.745627903717366	0.901670463173880
5	22.2312250000000	20.2685200000000	0.680031738359823	0.949112426035503
5	30.2059000000000	25.8666050000000	0.567313060622746	0.820570570570571
5	45.6460875000000	34.9515475000000	0.469548658557989	0.720748151370161
5	31.2903500000000	24.1150400000000	0.676151960740625	0.909489633173844
5	30.4902375000000	24.7401225000000	0.625989400886247	0.887685519454473
5	11.1619000000000	15.2032300000000	0.606842878780001	0.959854014598540
5	40.6867125000000	35.4630100000000	0.406547481593029	0.709086526873946
5	15.8832250000000	15.3437600000000	0.847783497244960	0.950041631973356
5	20.7764750000000	18.7000350000000	0.746615309530193	0.870348837209302
5	42.7961000000000	27.4528000000000	0.713576871766193	0.889141557703240
5	21.1335500000000	20.5310650000000	0.630027293246251	0.938888888888889
5	29.9943000000000	22.7613750000000	0.727531173779844	0.902066115702479
5	26.9393250000000	21.3333625000000	0.743837291863447	0.931050879695673
5	11.9884625000000	13.7183500000000	0.800515223350797	0.947777777777778
5	10.8841750000000	17.2603500000000	0.459098827936125	0.856659142212190
5	13.1654875000000	15.2649850000000	0.709992964708671	0.960122699386503
5	22.7800625000000	22.1093825000000	0.585614132498617	0.892215568862276
5	10.4675875000000	12.5119425000000	0.840247026378313	0.921836228287841
5	15.2484250000000	15.0652300000000	0.844273813618128	0.953913043478261
5	34.4445125000000	22.9239850000000	0.823663223641750	0.921331869740212
5	38.7757000000000	25.7309625000000	0.735965484185123	0.883619344773791
5	37.3738500000000	27.7783075000000	0.608647916846674	0.831391784181484
5	16.4188375000000	15.0644825000000	0.909167356659273	0.965630114566285
5	32.0706250000000	28.8812150000000	0.483154877948729	0.704392922513728
5	10.6527375000000	13.4140600000000	0.743961738019980	0.950819672131148
5	29.7298000000000	22.9120825000000	0.711660272884664	0.895936981757877
5	27.8849125000000	20.2102150000000	0.857901214793881	0.941012540640966
5	30.4968500000000	21.4601500000000	0.832145638427800	0.959844559585492
5	25.4250625000000	20.3305625000000	0.772988626200767	0.946015424164524
5	51.2402625000000	35.5404625000000	0.509770922693817	0.810143042912874
5	58.1304875000000	35.6206750000000	0.575717643692443	0.855649376759148
5	36.7919500000000	27.0946325000000	0.629790551467461	0.882178217821782
5	20.3532750000000	17.0717500000000	0.877582753933853	0.945337620578778
5	38.3260500000000	22.6935250000000	0.935190324865358	0.964273445551357
5	24.1224000000000	21.5377750000000	0.653474593645246	0.900727650727651
5	72.0564125000000	37.7710025000000	0.634695583528630	0.852714423385802
5	8.68221250000000	11.8548325000000	0.776335473317830	0.934351145038168
5	35.1917250000000	26.5085350000000	0.629330768450660	0.915593705293276
5	16.3527125000000	17.3807550000000	0.680240350553054	0.940986257073565
5	27.5675125000000	20.9099325000000	0.792322852982082	0.962055715658021
5	35.2710750000000	21.8452850000000	0.928780589163294	0.971396311629658
5	58.7322250000000	34.6877950000000	0.613384687503931	0.926252418834659
5	24.7505875000000	18.7772000000000	0.882132274889943	0.969827586206897
5	62.2566875000000	38.5460450000000	0.526545887657072	0.779928069874979
5	23.2495500000000	20.4372825000000	0.699484538461510	0.879518072289157
5	55.0689000000000	27.4152525000000	0.920728879087528	0.964574417498811
5	31.7929000000000	25.3953925000000	0.619484078704729	0.841779074006562
5	33.6245625000000	25.0693100000000	0.672328845952895	0.881588447653430
5	12.5042375000000	15.4498475000000	0.658292161568886	0.851104707012488
5	22.0064000000000	19.6221625000000	0.718232628457641	0.893581081081081
5	14.1573625000000	17.1962950000000	0.601620245882749	0.862068965517241
5	34.7817500000000	26.1269650000000	0.640299800114896	0.811435913909412
5	62.4087750000000	34.8812825000000	0.644570808328865	0.832395133466497
5	13.3506375000000	16.6380850000000	0.606045443902014	0.906730769230769
5	66.4688500000000	43.9709400000000	0.432012714906080	0.737082066869301
5	73.3656875000000	43.1582925000000	0.494964837402380	0.776766363242306
5	13.2514500000000	14.5494550000000	0.786646862790550	0.951515151515152
5	30.4505625000000	25.0902400000000	0.607848784330521	0.881505204163331
5	28.3213375000000	22.7378575000000	0.688374133264687	0.870967741935484
5	20.8690500000000	18.2773525000000	0.785029483657808	0.943053817271589
5	37.1159625000000	30.5041525000000	0.501248013400263	0.815501519756839
5	29.4057875000000	25.7160700000000	0.558770513264455	0.890428211586902
5	50.1293625000000	37.5417500000000	0.446964487962020	0.742053789731051
5	8.55657500000000	11.2161800000000	0.854712163930278	0.943837753510140
5	40.9115375000000	28.0996750000000	0.651108059736061	0.939880390305319
5	12.7290625000000	13.4762175000000	0.880785709163071	0.948798328108673
5	32.9434750000000	26.5045100000000	0.589304439655613	0.837429775280899
5	21.2327375000000	18.4429525000000	0.784431380967104	0.893023255813954
5	14.9178000000000	16.6740800000000	0.674265412870488	0.916811091854419
5	20.0358750000000	19.8736100000000	0.637477192984225	0.897435897435898
5	31.0324625000000	23.7534225000000	0.691152234017760	0.935913441531419
5	20.1350625000000	21.7690400000000	0.533929960642704	0.846017699115044
5	12.3190875000000	14.7926225000000	0.707453753454770	0.947939262472885
5	22.9784375000000	24.5894725000000	0.477564387506548	0.818181818181818
5	12.7819625000000	23.2634650000000	0.296796380161909	0.745331069609508
5	37.7904375000000	36.4189475000000	0.358044496484086	0.628942486085343
5	46.0692875000000	30.5424475000000	0.620602738349472	0.829226219812716
5	11.4264000000000	12.8128400000000	0.874638280571118	0.974789915966387
5	12.2265125000000	17.2238950000000	0.517904544237082	0.852442671984048
5	60.7754875000000	32.5082000000000	0.722690705281624	0.905889496053431
5	105.376800000000	55.4985975000000	0.429923172299066	0.689501779359431
5	82.9273625000000	35.0572325000000	0.847915275167942	0.963562117166641
5	106.904287500000	64.0719625000000	0.327241921763618	0.597770481789723
5	53.3298125000000	32.0839075000000	0.651036607812147	0.891910420475320
5	10.2493750000000	12.5360350000000	0.819571514218683	0.897022332506203
5	43.7350750000000	25.5536900000000	0.841651876027875	0.963096309630963
5	8.92687500000000	11.3140450000000	0.876341773298220	0.923865300146413
5	49.0250750000000	33.0971725000000	0.562401336163230	0.800223463687151
5	22.5420125000000	18.7670225000000	0.804288392376925	0.952631578947368
5	9.64102500000000	11.2441825000000	0.958246631641350	0.962131837307153
5	24.0364375000000	21.7144725000000	0.640591832075988	0.856154226396441
5	42.8357750000000	26.9165550000000	0.742980719050034	0.905050505050505
5	72.7044375000000	35.9498625000000	0.706929842526073	0.916866643812136
5	35.6413750000000	23.9397800000000	0.781491041952506	0.934385084259591
5	7.58453750000000	9.75654250000000	1.00126050484273	0.972627737226277
5	74.9328500000000	34.2219875000000	0.804028898072207	0.921653608934823
5	24.9357375000000	22.6951925000000	0.608365167172610	0.914126016260163
5	36.1769875000000	26.6205450000000	0.641517309180368	0.892699490662139
5	17.1396000000000	15.8453325000000	0.857843040870739	0.955038759689923
5	8.50367500000000	12.6265400000000	0.670266941449269	0.912442396313364
5	20.1086125000000	17.2207325000000	0.852096395039906	0.970627503337784
5	47.1735750000000	37.5646350000000	0.420097703459135	0.742131538962448
5	17.4702250000000	19.3969925000000	0.583498261728472	0.810635538261997
5	30.0604250000000	24.6833700000000	0.620006259224425	0.849453978159126
5	66.6143250000000	39.7339950000000	0.530216245357520	0.809286898839138
5	7.86887500000000	10.9502425000000	0.824660202709692	0.930860033726813
5	25.4316750000000	22.4454700000000	0.634347775677849	0.843750000000000
5	13.4762750000000	14.1253350000000	0.848754746166084	0.935797665369650
5	31.8854750000000	23.1602525000000	0.746992386342412	0.903853639548462
5	17.1065375000000	16.2121250000000	0.817884712324206	0.931164901664145
5	43.5565375000000	29.1606650000000	0.643677554282520	0.932412577137820
5	24.5389875000000	19.2969425000000	0.828112800728504	0.964266377910125
5	33.8758375000000	27.0161450000000	0.583247851704077	0.897877013177160
5	21.6890000000000	17.8545550000000	0.854970897240089	0.941776710684274
5	7.48535000000000	10.7372625000000	0.815896057446941	0.927561837455830
5	39.2914750000000	32.3502475000000	0.471794616781561	0.838300383593981
5	17.6487625000000	17.6462900000000	0.712225138786177	0.922011661807580
5	38.7757000000000	29.0622250000000	0.576914944547453	0.890220820189274
5	11.9950750000000	13.0930375000000	0.879289745407379	0.932461873638344
5	10.4742000000000	11.8152150000000	0.942860558088379	0.973856209150327
5	12.6431000000000	14.1075100000000	0.798293702799625	0.928131416837782
5	20.4723000000000	18.8844950000000	0.721382744591987	0.909203211859172
5	19.9168500000000	17.0488650000000	0.861072209456759	0.950363997352747
5	9.61457500000000	12.2828625000000	0.800830813715020	0.951185495118550
5	12.2265125000000	13.3075700000000	0.867590807048458	0.962555066079295
5	20.7169625000000	22.8946025000000	0.496672058835398	0.936982813494590
5	27.7725000000000	21.4808500000000	0.756348438375078	0.905490549054905
5	28.5131000000000	21.2031250000000	0.796993086056529	0.962773382968823
5	14.1309125000000	14.9662150000000	0.792786254200017	0.946629213483146
5	11.0296500000000	13.8581900000000	0.721703103163311	0.939759036144578
5	21.8939875000000	18.5910725000000	0.796023411582073	0.952955367913148
5	26.9194875000000	23.6690125000000	0.603832345843647	0.915214319359397
5	32.7252625000000	22.7575800000000	0.794037195346202	0.951035031847134
5	24.2811000000000	19.8526800000000	0.774176415534556	0.881968859869412
5	15.5988875000000	16.8511800000000	0.690307917656601	0.826894502228826
5	27.4352625000000	20.8232225000000	0.795102473593647	0.900860117700317
5	14.6995875000000	14.6828550000000	0.856828674022158	0.957388939256573
5	10.7651500000000	14.7915875000000	0.618301607675285	0.912938331318017
5	26.4301625000000	20.9818650000000	0.754434465657886	0.942997542997543
5	23.5338875000000	19.8003550000000	0.754323405642625	0.948632049134562
5	24.4993125000000	23.4183700000000	0.561371595971732	0.859794821690278
5	11.8826625000000	16.2550775000000	0.565126323697207	0.960602549246813
5	8.25240000000000	10.7843550000000	0.891665130224581	0.960461285008237
5	12.5306875000000	13.8337525000000	0.822819850505724	0.916580844490216
5	18.3166250000000	21.7979625000000	0.484421617998570	0.876693766937669
5	12.1405500000000	16.0755625000000	0.590358566341839	0.926247288503254
5	12.6893875000000	13.6083525000000	0.861071912394799	0.952531645569620
5	17.1792750000000	17.1285025000000	0.735827314247007	0.894775036284470
5	18.6141875000000	18.1460225000000	0.710380543597396	0.906929347826087
5	7.97467500000000	11.7885350000000	0.721112763259986	0.921926910299003
5	19.9829750000000	18.0149225000000	0.773758107818330	0.917302798982188
5	23.1106875000000	19.1948800000000	0.788228123832685	0.933741648106904
5	12.4050500000000	16.3603600000000	0.582401750226717	0.906444906444907
5	22.3502500000000	19.6895525000000	0.724470253097104	0.936591041303083
5	10.6593500000000	12.1672300000000	0.904809498623722	0.944099378881988
5	21.5104625000000	18.9972525000000	0.748993453930370	0.895496535796767
5	22.9123125000000	20.8089625000000	0.664933070103257	0.918617614269788
5	15.3476125000000	18.5230500000000	0.562115669010360	0.946771378708551
5	9.51538750000000	14.6189150000000	0.559507691480523	0.911602209944751
5	11.7900875000000	14.3464225000000	0.719846104950696	0.953089244851259
5	18.3629125000000	18.9310700000000	0.643874322808236	0.841565105837075
5	15.9956375000000	15.9888525000000	0.786279269025054	0.942291838417148
5	27.2170500000000	20.4591325000000	0.817102398254784	0.950072011521844
5	13.0861375000000	13.7519875000000	0.869541682845806	0.923762376237624
5	39.4567875000000	46.9586400000000	0.224853973110672	0.847442143727162
5	14.0714000000000	14.2475225000000	0.871100914559663	0.949056603773585
5	8.56318750000000	11.9183125000000	0.757557811013022	0.938775510204082
5	15.6914625000000	15.2519325000000	0.847663607581021	0.931348221670802
5	27.8386250000000	26.6727550000000	0.491724551941024	0.857756768371294
5	8.94010000000000	11.4875225000000	0.851333044025673	0.951588502269289
5	21.8741500000000	17.9576525000000	0.852397021433590	0.946140035906643
5	12.2000625000000	13.0059250000000	0.906336413912874	0.960264900662252
5	10.8246625000000	14.0506425000000	0.689020051547768	0.889018691588785
5	27.7063750000000	20.3068725000000	0.844313022829298	0.934137291280148
5	20.4127875000000	19.3248300000000	0.686879910087729	0.942728442728443
5	18.1645375000000	19.1492825000000	0.622485437894922	0.932948810382120
5	15.0765000000000	15.6871500000000	0.769878687958525	0.966010733452594
5	14.0912375000000	14.6670425000000	0.823140362875195	0.935064935064935
5	11.0098125000000	13.1432925000000	0.800905803621464	0.953431372549020
5	17.2057250000000	21.1712125000000	0.482382316461476	0.867047891350965
5	9.75343750000000	12.4277050000000	0.793570834074048	0.919786096256685
5	11.9421750000000	13.5256675000000	0.820305986565235	0.918743228602384
5	15.3145500000000	16.9638225000000	0.668754419241270	0.917508417508418
5	6.67862500000000	19.0932775000000	0.230216238467479	0.954926624737946
5	6.95635000000000	21.9047400000000	0.182186034742540	0.932606541129832
5	59.1686500000000	37.0410400000000	0.541920001852877	0.844018764659891
5	37.2614375000000	23.5439500000000	0.844716185792129	0.957835558678848
5	42.2538750000000	29.7341125000000	0.600573889190191	0.790811088295688
5	27.8584625000000	20.0016625000000	0.875053927541196	0.938917167977788
5	31.9185375000000	30.7777950000000	0.423426312704862	0.761035512777962
5	34.4445125000000	31.0161325000000	0.449940016495358	0.749396863691194
5	22.5552375000000	23.5013425000000	0.513182602545434	0.704645048203330
5	25.8879375000000	20.2069375000000	0.796721100173269	0.925962487660415
5	12.2199000000000	15.1980550000000	0.664816044834189	0.885802469135803
5	27.7063750000000	21.3603300000000	0.763086299389416	0.893078970718722
5	39.6287125000000	35.0467675000000	0.405437478093426	0.659064731628657
5	38.1938000000000	28.4479525000000	0.593062829599626	0.785552407932011
5	23.0842375000000	19.0609625000000	0.798427972839077	0.920110192837466
5	38.4120125000000	25.1350900000000	0.764039895115825	0.923659098387628
5	13.8862500000000	14.5872325000000	0.820066429212477	0.939508506616257
5	13.4498250000000	14.4819500000000	0.805883771460151	0.941060903732810
5	18.6141875000000	16.4243000000000	0.867122010173659	0.951236749116608
5	20.2805375000000	17.0020025000000	0.881635712043564	0.950161812297735
5	10.2097000000000	12.8599325000000	0.775792303953493	0.936280884265280
5	28.8238875000000	21.0353975000000	0.818579702617133	0.918895221394125
5	16.6965625000000	15.6006700000000	0.862085679383544	0.963200000000000
5	10.8974000000000	12.5475350000000	0.869793033428214	0.966292134831461
5	17.4570000000000	19.8297950000000	0.557882870629616	0.842284160435078
5	42.0290500000000	30.4476300000000	0.569708174168362	0.786412763767370
5	25.0150875000000	18.7605825000000	0.893139409524657	0.952879581151833
5	23.5272750000000	18.1873650000000	0.893803245780384	0.962753950338601
5	30.3183125000000	22.3133350000000	0.765219304449339	0.950064571674559
5	22.6015250000000	18.7956575000000	0.803956521197708	0.934285714285714
5	14.7657125000000	16.2585850000000	0.701938042840246	0.891433418150975
5	27.8584625000000	21.8892150000000	0.730645365995791	0.895971668880035
5	19.1101250000000	18.7851925000000	0.680521878526019	0.910358565737052
5	8.03418750000000	10.3429850000000	0.943756677138220	0.956155143338955
5	10.3948500000000	12.1680350000000	0.882240905714670	0.936467598475222
5	57.1716750000000	39.6852925000000	0.456175134772946	0.753748870822042
5	22.5684625000000	18.6991150000000	0.811091279837203	0.917415730337079
5	30.7679625000000	21.5495050000000	0.832595394353259	0.900763358778626
5	14.2763875000000	17.7841750000000	0.567232028199280	0.801429706115965
5	11.8231500000000	15.0774200000000	0.653565317977608	0.867845993756504
5	8.90042500000000	12.5657050000000	0.708348354657577	0.907111756168360
5	33.3600625000000	24.9276300000000	0.674644120722400	0.936968290796597
5	32.7318750000000	25.5052750000000	0.632296426009730	0.916442048517520
5	9.67408750000000	13.2250575000000	0.695063907136533	0.903743315508021
5	17.1528250000000	23.9270150000000	0.376503031271600	0.764181007010835
5	36.0050625000000	27.8126925000000	0.584907735102226	0.844164241836405
5	19.1101250000000	16.2262700000000	0.912086432142860	0.938137321549966
5	46.7702125000000	28.9118050000000	0.703118937226265	0.913066666666667
5	13.4961125000000	14.8781825000000	0.766158793678225	0.929468599033816
5	24.2678750000000	18.2339400000000	0.917234899221585	0.953954496208017
5	11.4859125000000	14.2686825000000	0.708936960315302	0.938940092165899
5	23.6661375000000	19.6862750000000	0.767379428009461	0.899106673673148
5	34.6098250000000	21.9341225000000	0.904000640333733	0.970080552359033
5	20.9351750000000	17.4798850000000	0.861012224263579	0.939826302729529
5	22.5684625000000	20.1603625000000	0.697774611653033	0.939306358381503
5	10.8974000000000	18.1643650000000	0.415042257011018	0.867595818815331
5	31.0390750000000	20.8030400000000	0.901290982767832	0.952540949181016
5	21.3583750000000	18.3610725000000	0.796126317302169	0.944342507645260
5	19.7118625000000	19.1547450000000	0.675125909861740	0.828070175438597
5	24.0695000000000	22.6042850000000	0.591964119818461	0.824369347929557
5	16.4452875000000	17.8232750000000	0.650543464711519	0.879491017964072
5	40.3560875000000	24.8945100000000	0.818298498174073	0.944391179290508
5	18.7067625000000	16.5748925000000	0.855671477659898	0.958096590909091
5	11.5520375000000	14.9671350000000	0.648024017421693	0.899558498896247
5	12.1603875000000	14.0446050000000	0.774708319217741	0.957918050941307
5	13.1853250000000	15.4849225000000	0.691007292693091	0.874649204864359
5	20.5450375000000	17.0162625000000	0.891637753963099	0.942965779467681
5	22.5089500000000	19.4625425000000	0.746734045903080	0.932455638236978
5	30.1728375000000	26.4593725000000	0.541585386071666	0.850664581704457
5	20.0821625000000	18.1509675000000	0.765985912859698	0.937904269081501
5	11.0164250000000	13.5009425000000	0.759490543676386	0.930622009569378
5	18.1777625000000	15.8961050000000	0.904000859343458	0.949201741654572
5	12.8414750000000	13.7496300000000	0.853577092840161	0.949170124481328
5	20.0094250000000	18.7813975000000	0.712834423212943	0.911913814955640
5	14.8252250000000	14.7953825000000	0.851057224456426	0.945681211041852
5	13.0530750000000	13.8281175000000	0.857820804916516	0.933801404212638
5	8.15982500000000	10.7614700000000	0.885416294445491	0.938009787928222
5	11.1354500000000	12.8051350000000	0.853393465965167	0.956310679611651
5	18.1711500000000	16.4136050000000	0.847587068190282	0.928317955997161
5	18.7398250000000	16.9762425000000	0.817132067497261	0.967741935483871
5	26.5954750000000	20.7928625000000	0.773017012633619	0.901777362020580
5	21.6096500000000	20.8126425000000	0.626907041835190	0.898895990703080
5	7.24730000000000	10.9354650000000	0.761573095983652	0.887323943661972
5	31.9119250000000	25.8001925000000	0.602444403078321	0.838112522686025
5	9.58151250000000	13.2346025000000	0.687419948365303	0.876963350785340
5	13.4167625000000	14.4887350000000	0.803149988841982	0.937377690802348
5	12.2595750000000	15.1092175000000	0.674840802011783	0.901144640998959
5	9.05912500000000	11.7971600000000	0.817977159548057	0.945185185185185
5	16.6304375000000	18.0191200000000	0.643644975599403	0.830069930069930
5	11.6049375000000	14.2227975000000	0.720912600486885	0.932878270762230
5	25.3060375000000	22.6966300000000	0.617321290764151	0.833485401459854
5	6.96957500000000	19.5643175000000	0.228816192996870	0.965306122448980
5	188.376900000000	82.1442125000000	0.350819373605787	0.715048518765724
5	54.1960500000000	36.6793650000000	0.506213685149025	0.795536791314837
5	61.2317500000000	29.6694825000000	0.874111015151725	0.967652099400171
5	73.5111625000000	39.9268500000000	0.579472804001458	0.852583346500237
5	121.531137500000	63.4032950000000	0.379903916037943	0.650957826498653
5	19.1299625000000	17.1736400000000	0.815078191318532	0.957004160887656
5	46.7040875000000	26.9181650000000	0.809979175861072	0.905795183911088
5	67.2755750000000	34.2332000000000	0.721393604260445	0.921875000000000
5	47.2066375000000	30.5624575000000	0.635091625350402	0.887602880658436
5	67.1565500000000	32.2004600000000	0.813905699208255	0.941411451398136
5	16.1411125000000	17.6337550000000	0.652309530066421	0.931818181818182
5	80.9237750000000	51.5351225000000	0.382894715507378	0.620081838212150
5	57.0857125000000	40.7028125000000	0.433000553320864	0.694903926482874
5	43.8607125000000	29.1334100000000	0.649385974977040	0.817926455566905
5	10.9635250000000	14.8618525000000	0.623755203775347	0.942260442260442
5	54.2886250000000	30.3879450000000	0.738781553019597	0.871884564932226
5	53.0587000000000	29.1016125000000	0.787285697706118	0.946601941747573
5	36.1042500000000	24.1183750000000	0.779959594692589	0.953345388788427
5	25.8548750000000	22.4448375000000	0.644940092448497	0.863825845298749
5	30.9398875000000	24.6748600000000	0.638585715731496	0.821441639224296
5	95.8349625000000	44.5898125000000	0.605706938990810	0.801291492013142
5	35.9587750000000	28.5419650000000	0.554685756294602	0.790430042398546
5	51.5510500000000	44.6105125000000	0.325516460323996	0.828692359100022
5	12.3653750000000	13.2421925000000	0.886129840803503	0.951351351351351
5	11.0296500000000	13.1980900000000	0.795700121251073	0.938775510204082
5	40.2172250000000	37.4699325000000	0.359961575008292	0.612452350698856
5	39.8799875000000	24.6891200000000	0.822154913118360	0.922906793048973
5	27.4154250000000	21.7524225000000	0.728097578680625	0.902683037744429
5	110.673412500000	54.9532100000000	0.460539656836120	0.751590008295695
5	11.4330125000000	13.0288100000000	0.846371519298036	0.937716262975779
5	13.7804500000000	16.9567500000000	0.602265560080876	0.851528384279476
5	16.9081625000000	15.4987800000000	0.884527316917399	0.936202920830131
5	78.6292375000000	46.2032050000000	0.462860076875467	0.697953251786363
5	48.4564000000000	28.0460850000000	0.774134669794550	0.947171824973319
5	67.8310250000000	51.8010025000000	0.317659548597798	0.679487179487180
5	40.0585250000000	34.6899225000000	0.418309915283553	0.655109902560616
5	17.2652375000000	15.6427025000000	0.886663537740740	0.972570532915361
5	25.6565000000000	28.1176150000000	0.407802904401182	0.722924901185771
5	18.0653500000000	40.7427750000000	0.136758721760275	0.939019827908717
5	37.1424125000000	32.1796450000000	0.450731048609859	0.732786885245902
5	26.2780750000000	24.4334750000000	0.553137287757374	0.853735373537354
5	17.4966750000000	19.4556425000000	0.580863696156094	0.794005102040816
5	8.25240000000000	11.0516150000000	0.849060505725572	0.943273905996759
5	22.4692750000000	21.3611350000000	0.618799956014371	0.838441558441558
5	10.5271000000000	12.5365525000000	0.841709763807206	0.958815958815959
5	12.1736125000000	15.3250725000000	0.651364764941199	0.900314795383001
5	70.3437750000000	72.0301350000000	0.170375474188717	0.551228609039052
5	12.8216375000000	15.2234125000000	0.695231317876130	0.848739495798319
5	11.3735000000000	12.9293925000000	0.854963859214345	0.967664670658683
5	14.1243000000000	16.0289875000000	0.690819546011761	0.887809187279152
5	83.8332750000000	82.4594275000000	0.154933619207160	0.422447115046736
5	17.5561875000000	15.9456700000000	0.867669897395825	0.932791728212703
5	12.5835875000000	14.8467875000000	0.717380144502508	0.854545454545455

## Sheet: Fig_4
ABLATION EXPERIMENT FIG. 4D
					ADULT EPIDERMIS						LARVAL HISTOBLASTS						LARVAL LECs
		time (sec)		exp1	exp2	exp3	exp4	exp5		exp1	exp2	exp3	exp4	exp5		exp1	exp2	exp3	exp4	exp5
		0		0	0	0	0	0		0	0	0	0	0		0	0	0	0	0
		0.400000000000000		0.438772727272727	1.39143117322835	1.14287600000000	0.870095175600000	1.41564484880000		0.392000000000000	0.103180000000000	0.294970430379747	0.177517524861878	0.257250000000000		0.250078130518234	0.294000000000000	0.362470385278896	0.342434809756098	0.437825119864941
		0.800000000000000		0.861243906250000	1.50778550393701	1.45844617013766	1.19022197560000	1.67699124880000		0.431200000000000	0.257180000000000	0.594605432302129	0.389859061778001	0.514500000000000		0.560348763915547	0.588000000000000	0.786730093438751	0.593834894370769	0.922212578836183
		1.20000000000000		1.00479859375000	1.62413983464567	1.56222308506883	1.51034877560000	1.93833764880000		0.470400000000000	0.318272266666667	0.646873411410205	0.438304723163842	0.565833333333333		0.695402452830189	0.617400000000000	0.828731530958004	0.628607035704350	0.974477990781641
		1.60000000000000		1.14835328125000	1.74049416535433	1.66600000000000	1.83047557560000	2.19968404880000		0.509600000000000	0.371285600000000	0.699141390518280	0.456686644067797	0.617166666666667		0.762990337636544	0.646800000000000	0.870732968477257	0.663379177037930	1.02674340272710
		2		1.29190796875000	1.85684849606299	1.76977691493117	2.15060237560000	2.46103044880000		0.548800000000000	0.424298933333334	0.751409369626356	0.475068564971752	0.668500000000000		0.830578222442900	0.676200000000000	0.912734405996509	0.698151318371511	1.07900881467256
		2.40000000000000		1.43546265625000	1.97320282677165	1.87355382986234	2.43009515437003	2.68574579960573		0.588000000000000	0.477312266666667	0.803677348734432	0.493450485875706	0.719833333333333		0.898166107249255	0.705600000000000	0.954735843515761	0.732923459705091	1.13127422661802
		2.80000000000000		1.52772000000000	2.00982315821885	1.96318182316667	2.50690446197503	2.72774459964001		0.627200000000000	0.530325600000000	0.846257085770984	0.511832406779661	0.771166666666667		0.965753992055610	0.735000000000000	0.996737281035014	0.767695601038672	1.18353963856347
		3.20000000000000		1.56868000000000	2.03045840217906	1.98223465650000	2.58371376958002	2.76974339967430		0.639080188679245	0.548810820758189	0.849840431353815	0.522322718750000	0.787500000000000		1.03334187686197	0.764400000000000	1.03873871855427	0.802467742372253	1.23580505050893
		3.60000000000000		1.60964000000000	2.05109364613927	2.00128748983333	2.66052307718502	2.81174219970858		0.641853773584906	0.550289657710711	0.853423776936646	0.525953968750000	0.792166666666667		1.10092976166832	0.793800000000000	1.08074015607352	0.837239883705834	1.28807046245439
		4		1.65060000000000	2.07172889009948	2.02034032316667	2.73733238479001	2.85374099974287		0.644627358490566	0.551768494663232	0.857007122519477	0.529585218750000	0.796833333333333		1.16851764647468	0.823200000000000	1.12274159359277	0.872012025039414	1.34033587439985
		4.40000000000000		1.69156000000000	2.09236413405969	2.03939315650000	2.81414169239501	2.89573979977715		0.647400943396226	0.553247331615753	0.860590468102308	0.533216468750000	0.801500000000000		1.23610553128103	0.852600000000000	1.16474303111202	0.906784166372995	1.39260128634531
		4.80000000000000		1.73252000000000	2.11299937801990	2.05844598983333	2.89095100000000	2.93773859981143		0.650174528301887	0.554726168568274	0.864173813685139	0.536847718750000	0.806166666666667		1.30369341608739	0.882000000000000	1.19554773568124	0.941556307706575	1.44486669829076
		5.20000000000000		1.77348000000000	2.13363462198010	2.07749882316667	2.96776030760499	2.97973739984572		0.652948113207547	0.556205005520795	0.867757159267970	0.540478968750000	0.810833333333333		1.33454716853933	0.890909090909091	1.20320336660527	0.955387207547170	1.47970892396335
		5.60000000000000		1.81444000000000	2.15426986594031	2.09655165650000	3.04456961520999	3.02173619988000		0.655721698113208	0.557683842473316	0.871340504850801	0.544110218750000	0.815500000000000		1.34579435955056	0.899818181818182	1.21085899752931	0.956919283018868	1.50541460073675
		6		1.85540000000000	2.17490510990052	2.11560448983333	3.12137892281498	3.06373499991429		0.658495283018868	0.559162679425838	0.874923850433632	0.547741468750000	0.820166666666667		1.35704155056180	0.908727272727273	1.21851462845335	0.958451358490566	1.53112027751015
		6.40000000000000		1.89636000000000	2.19554035386073	2.13465732316667	3.19818823041998	3.10573379994857		0.661268867924528	0.560641516378359	0.878507196016463	0.551372718750000	0.824833333333333		1.36828874157303	0.917636363636364	1.22617025937739	0.959983433962264	1.55682595428356
		6.80000000000000		1.93732000000000	2.21617559782094	2.15371015650000	3.27499753802497	3.14773259998286		0.664042452830189	0.562120353330880	0.882090541599295	0.555003968750000	0.829500000000000		1.37953593258427	0.926545454545455	1.23382589030142	0.961515509433962	1.58253163105696
		7.20000000000000		1.97828000000000	2.23681084178115	2.17276298983333	3.35180684562997	3.17380105291471		0.666816037735849	0.563599190283401	0.885673887182126	0.558635218750000	0.834166666666667		1.39078312359550	0.935454545454546	1.24148152122546	0.963047584905660	1.60823730783036
		7.60000000000000		2.01310305958132	2.25521199322222	2.19014967344444	3.38504468670310	3.18393915874412		0.669589622641510	0.565078027235922	0.889257232764957	0.562266468750000	0.838833333333333		1.40203031460674	0.944363636363637	1.24913715214950	0.964579660377359	1.63394298460376
		8		2.02951529790660	2.26246943766667	2.19922556233333	3.40954731179685	3.19407726457353		0.672363207547170	0.566556864188443	0.892840578347788	0.565897718750000	0.843500000000000		1.41327750561798	0.953272727272727	1.25679278307354	0.966111735849057	1.65964866137716
		8.40000000000000		2.04592753623188	2.26972688211111	2.20830145122222	3.43404993689060	3.20421537040294		0.675136792452830	0.568035701140965	0.896423923930619	0.569528968750000	0.848166666666667		1.42452469662921	0.962181818181818	1.26444841399757	0.967643811320755	1.68535433815056
		8.80000000000000		2.06233977455717	2.27698432655556	2.21737734011111	3.45855256198436	3.21435347623235		0.677910377358491	0.569514538093486	0.900007269513450	0.573160218750000	0.852833333333333		1.43577188764045	0.971090909090909	1.27210404492161	0.969175886792453	1.71106001492396
		9.20000000000000		2.07875201288245	2.28424177100000	2.22645322900000	3.48305518707811	3.22449158206176		0.680683962264151	0.570993375046007	0.903590615096281	0.576791468750000	0.857500000000000		1.44701907865168	0.980000000000000	1.27975967584565	0.970707962264151	1.73676569169736
		9.60000000000000		2.09516425120773	2.29149921544444	2.23552911788889	3.50755781217186	3.23462968789117		0.683457547169811	0.572472211998528	0.907173960679112	0.580422718750000	0.862166666666667		1.45826626966292	0.988909090909091	1.28741530676969	0.972240037735849	1.76247136847077
		10		2.11157648953301	2.29875665988889	2.24460500677778	3.53206043726562	3.24476779372058		0.686231132075472	0.573951048951049	0.910757306261943	0.584053968750000	0.866833333333333		1.46951346067416	0.997818181818182	1.29507093769372	0.973772113207547	1.78817704524417
		10.4000000000000		2.12798872785829	2.30601410433333	2.25368089566667	3.55656306235937	3.25490589954999		0.689004716981132	0.575429885903570	0.914340651844774	0.587685218750000	0.871500000000000		1.48076065168539	1.00672727272727	1.30272656861776	0.975304188679246	1.81388272201757
		10.8000000000000		2.14440096618358	2.31327154877778	2.26275678455556	3.58106568745312	3.26504400537940		0.691778301886793	0.576908722856091	0.917923997427605	0.591316468750000	0.876166666666667		1.49200784269663	1.01563636363636	1.31038219954180	0.976836264150944	1.83958839879097
		11.2000000000000		2.16081320450886	2.32052899322222	2.27183267344444	3.60556831254688	3.27518211120881		0.694551886792453	0.578387559808613	0.921507343010437	0.594947718750000	0.880833333333333		1.50325503370786	1.02454545454545	1.31803783046584	0.978368339622642	1.86529407556437
		11.6000000000000		2.17722544283414	2.32778643766667	2.28090856233333	3.63007093764063	3.28532021703823		0.697325471698113	0.579866396761134	0.925090688593268	0.598578968750000	0.885500000000000		1.51450222471910	1.03345454545455	1.32569346138987	0.979900415094340	1.89099975233777
		12		2.19363768115942	2.33504388211111	2.28998445122222	3.65457356273438	3.29545832286764		0.700099056603774	0.581345233713655	0.928674034176099	0.602210218750000	0.890166666666667		1.52574941573034	1.04236363636364	1.33334909231391	0.981432490566038	1.91670542911117
		12.4000000000000		2.21004991948470	2.34230132655556	2.29906034011111	3.67907618782814	3.30559642869705		0.702872641509434	0.582824070666176	0.932257379758930	0.605841468750000	0.894833333333333		1.53699660674157	1.05127272727273	1.34100472323795	0.982964566037736	1.94241110588458
		12.8000000000000		2.22646215780998	2.34955877100000	2.30813622900000	3.70357881292189	3.31573453452646		0.705646226415094	0.584302907618697	0.935840725341761	0.609472718750000	0.899500000000000		1.54824379775281	1.06018181818182	1.34866035416199	0.984496641509434	1.96811678265798
		13.2000000000000		2.24287439613527	2.35681621544444	2.31721211788889	3.72808143801564	3.32587264035587		0.708419811320755	0.585781744571218	0.939424070924592	0.613103968750000	0.904166666666667		1.55949098876404	1.06909090909091	1.35631598508602	0.986028716981132	1.99382245943138
		13.6000000000000		2.25928663446055	2.36407365988889	2.32628800677778	3.75258406310940	3.33601074618528		0.711407407407408	0.587260581523740	0.943007416507423	0.616735218750000	0.906500000000000		1.56808394586144	1.07800000000000	1.36347400000000	0.987560792452830	2.01388544458620
		14		2.27569887278583	2.37133110433333	2.33536389566667	3.77708668820315	3.34614885201469		0.715037037037037	0.587964146341463	0.943054000000000	0.619039151480722	0.906500000000000		1.57368383067303	1.08208333333333	1.36347400000000	0.990173392080847	2.02788429227540
		14.4000000000000		2.29211111111111	2.37858854877778	2.34443978455556	3.80158931329690	3.35628695784410		0.718666666666667	0.587892439024390	0.943054000000000	0.620643962901672	0.906500000000000		1.57928371548461	1.08616666666667	1.36347400000000	0.994625803110163	2.04188313996461
		14.8000000000000		2.30852334943639	2.38568331238462	2.35325892307692	3.82325892307692	3.36641014446154		0.722296296296296	0.587820731707317	0.943054000000000	0.622248774322622	0.906500000000000		1.58488360029620	1.09025000000000	1.36347400000000	0.999078214139478	2.05588198765381
		15.2000000000000		2.32139590443686	2.39196662007692	2.36079738461538	3.83079738461539	3.37645891369231		0.725925925925926	0.587749024390244	0.943054000000000	0.623853585743572	0.906500000000000		1.59048348510778	1.09433333333333	1.36347400000000	1.00353062516879	2.06988083534302
		15.6000000000000		2.33209897610922	2.39824992776923	2.36833584615385	3.83833584615385	3.38650768292308		0.729555555555556	0.587677317073171	0.943054000000000	0.625458397164522	0.906500000000000		1.59608336991937	1.09841666666667	1.36347400000000	1.00798303619811	2.08387968303222
		16		2.34280204778157	2.40453323546154	2.37587430769231	3.84587430769231	3.39655645215385		0.733185185185185	0.587605609756098	0.943054000000000	0.627063208585472	0.906500000000000		1.60168325473095	1.10250000000000	1.36347400000000	1.01243544722743	2.09787853072143
		16.4000000000000		2.35350511945393	2.41081654315385	2.38341276923077	3.85341276923077	3.40660522138462		0.736814814814815	0.587533902439025	0.943054000000000	0.628668020006422	0.906500000000000		1.60728313954254	1.10658333333333	1.36347400000000	1.01688785825674	2.11187737841063
		16.8000000000000		2.36420819112628	2.41709985084615	2.39095123076923	3.86095123076923	3.41665399061539		0.740444444444445	0.587462195121951	0.943054000000000	0.630272831427372	0.906500000000000		1.61288302435412	1.11066666666667	1.36347400000000	1.02134026928606	2.12587622609984
		17.2000000000000		2.37491126279864	2.42338315853846	2.39848969230769	3.86848969230769	3.42670275984615		0.744074074074074	0.587390487804878	0.943054000000000	0.631877642848322	0.906500000000000		1.61848290916571	1.11475000000000	1.36347400000000	1.02579268031537	2.13987507378904
		17.6000000000000		2.38561433447099	2.42966646623077	2.40602815384615	3.87602815384615	3.43675152907692		0.747703703703704	0.587318780487805	0.943054000000000	0.633482454269272	0.906500000000000		1.62408279397729	1.11883333333333	1.36347400000000	1.03024509134469	2.15387392147825
		18		2.39631740614335	2.43594977392308	2.41356661538462	3.88356661538462	3.44680029830769		0.751333333333333	0.587247073170732	0.943054000000000	0.635087265690222	0.906500000000000		1.62968267878888	1.12291666666667	1.36347400000000	1.03469750237400	2.16787276916746
		18.4000000000000		2.40702047781570	2.44223308161538	2.42110507692308	3.89110507692308	3.45684906753846		0.754962962962963	0.587175365853659	0.943054000000000	0.636692077111172	0.906500000000000		1.63528256360046	1.12700000000000	1.36347400000000	1.03914991340332	2.18187161685666
		18.8000000000000		2.41772354948805	2.44851638930769	2.42864353846154	3.89864353846154	3.46689783676923		0.758592592592593	0.587103658536585	0.943054000000000	0.638296888532122	0.906500000000000		1.64088244841204	1.13108333333333	1.36347400000000	1.04360232443264	2.19587046454587
		19.2000000000000		2.42842662116041	2.45479969700000	2.43618200000000	3.90618200000000	3.47694660600000		0.762222222222222	0.587031951219512	0.943054000000000	0.639901699953072	0.906500000000000		1.64648233322363	1.13516666666667	1.36347400000000	1.04805473546195	2.20986931223507
		19.6000000000000		2.43912969283277	2.46108300469231	2.44372046153846	3.91372046153846	3.48699537523077		0.765851851851852	0.586960243902439	0.943054000000000	0.641506511374021	0.906500000000000		1.65208221803521	1.13925000000000	1.36347400000000	1.05250714649127	2.22386815992428
		20		2.44983276450512	2.46736631238462	2.45125892307692	3.92125892307692	3.49704414446154		0.769481481481481	0.586888536585366	0.943054000000000	0.643111322794971	0.906500000000000		1.65768210284680	1.14333333333333	1.36347400000000	1.05695955752058	2.23786700761348
		20.4000000000000		2.46053583617747	2.47364962007692	2.45879738461538	3.92879738461538	3.50709291369231		0.773111111111111	0.586816829268293	0.943054000000000	0.644716134215921	0.906500000000000		1.66328198765838	1.14741666666667	1.36347400000000	1.06141196854990	2.25186585530269
		20.8000000000000		2.47123890784983	2.47993292776923	2.46633584615385	3.93633584615385	3.51714168292308		0.776740740740741	0.586745121951220	0.943054000000000	0.646320945636871	0.906500000000000		1.66888187246997	1.15150000000000	1.36347400000000	1.06586437957921	2.26586470299189
		21.2000000000000		2.48194197952218	2.48621623546154	2.47387430769231	3.94387430769231	3.52719045215385		0.780370370370370	0.586673414634146	0.943054000000000	0.647925757057821	0.906500000000000		1.67448175728155	1.15558333333333	1.36347400000000	1.07031679060853	2.27986355068110
		21.6000000000000		2.49264505119454	2.49249954315385	2.48141276923077	3.95141276923077	3.53723922138462		0.784000000000000	0.586601707317073	0.943054000000000	0.649530568478771	0.906500000000000		1.68008164209314	1.15966666666667	1.36347400000000	1.07476920163784	2.29386239837030
		22		2.50334812286689	2.49878285084615	2.48895123076923	3.95895123076923	3.54728799061539		0.787629629629630	0.586530000000000	0.943054000000000	0.651135379899721	0.906500000000000		1.68568152690472	1.16375000000000	1.36347400000000	1.07922161266716	2.30786124605951
		22.4000000000000		2.51405119453925	2.50506615853846	2.49648969230769	3.96648969230769	3.55733675984615		0.791259259259259	0.586458292682927	0.943054000000000	0.652740191320671	0.906500000000000		1.69128141171631	1.16783333333333	1.36347400000000	1.08367402369648	2.32186009374871
		22.8000000000000		2.52475426621160	2.51134946623077	2.50402815384615	3.97402815384615	3.56738552907692		0.794888888888889	0.586386585365854	0.943054000000000	0.654345002741621	0.906500000000000		1.69688129652789	1.17191666666667	1.36347400000000	1.08812643472579	2.33585894143792
		23.2000000000000		2.53545733788396	2.51763277392308	2.51156661538462	3.98156661538462	3.57743429830769		0.798518518518519	0.586314878048781	0.943054000000000	0.655949814162571	0.906500000000000		1.70220023303399	1.17600000000000	1.36339014299224	1.09233844357859	2.34754159366984
		23.6000000000000		2.54616040955631	2.52391608161539	2.51910507692308	3.98910507692308	3.58748306753846		0.802148148148148	0.586243170731707	0.943054000000000	0.657554625583521	0.906500000000000		1.70606586904627	1.17976923076923	1.36210003518063	1.09620876701343	2.34888363558151
		24		2.55686348122867	2.53019938930769	2.52664353846154	3.99664353846154	3.59753183676923		0.805777777777778	0.586171463414634	0.943054000000000	0.659159437004471	0.906500000000000		1.70993150505854	1.18353846153846	1.36080992736902	1.10007909044827	2.35022567749319
		24.4000000000000		2.56756655290102	2.53648269700000	2.53418200000000	4.00418200000000	3.60758060600000		0.809407407407408	0.586099756097561	0.943054000000000	0.660764248425421	0.906500000000000		1.71379714107082	1.18730769230769	1.35951981955740	1.10394941388311	2.35156771940487
		24.8000000000000		2.57826962457338	2.54276600469231	2.54172046153846	4.01172046153846	3.61762937523077		0.813037037037037	0.586028048780488	0.943054000000000	0.662369059846371	0.906500000000000		1.71766277708310	1.19107692307692	1.35822971174579	1.10781973731795	2.35290976131655
		25.2000000000000		2.58897269624573	2.54885256631250	2.54883465748309	4.01889885132195	3.62702287500000		0.816666666666667	0.585956341463415	0.943054000000000	0.663973871267321	0.906500000000000		1.72152841309537	1.19484615384615	1.35693960393418	1.11169006075279	2.35425180322823
		25.6000000000000		2.59935200000000	2.55395775381250	2.55383260648361	4.02428119456715	3.63314787500000		0.820296296296296	0.585884634146341	0.943054000000000	0.665578682688271	0.906500000000000		1.72539404910765	1.19861538461538	1.35564949612256	1.11556038418763	2.35559384513990
		26		2.60876000000000	2.55906294131250	2.55883055548413	4.02966353781236	3.63927287500000		0.823925925925926	0.585812926829268	0.943054000000000	0.667183494109221	0.906500000000000		1.72925968511993	1.20238461538462	1.35435938831095	1.11943070762247	2.35693588705158
		26.4000000000000		2.61816800000000	2.56416812881250	2.56382850448465	4.03504588105756	3.64539787500000		0.827555555555556	0.585741219512195	0.943054000000000	0.668788305530170	0.906500000000000		1.73312532113220	1.20615384615385	1.35306928049934	1.12330103105731	2.35827792896326
		26.8000000000000		2.62757600000000	2.56927331631250	2.56882645348517	4.04042822430276	3.65152287500000		0.831185185185185	0.585669512195122	0.943054000000000	0.670393116951120	0.906500000000000		1.73699095714448	1.20992307692308	1.35177917268772	1.12717135449215	2.35961997087494
		27.2000000000000		2.63698400000000	2.57437850381250	2.57382440248569	4.04581056754797	3.65764787500000		0.834814814814815	0.585597804878049	0.943054000000000	0.671997928372070	0.906500000000000		1.74085659315676	1.21369230769231	1.35048906487611	1.13104167792699	2.36096201278661
		27.6000000000000		2.64639200000000	2.57948369131250	2.57882235148621	4.05119291079317	3.66377287500000		0.838444444444444	0.585526097560976	0.943054000000000	0.673602739793020	0.906500000000000		1.74472222916903	1.21746153846154	1.34919895706450	1.13491200136183	2.36230405469829
		28		2.65580000000000	2.58458887881250	2.58382030048673	4.05657525403837	3.66989787500000		0.842074074074074	0.585454390243902	0.943054000000000	0.675207551213970	0.906500000000000		1.74858786518131	1.22123076923077	1.34790884925288	1.13878232479667	2.36364609660997
		28.4000000000000		2.66520800000000	2.58969406631250	2.58881824948725	4.06195759728358	3.67602287500000		0.845703703703704	0.585382682926829	0.943054000000000	0.676812362634920	0.906500000000000		1.75245350119359	1.22500000000000	1.34661874144127	1.14265264823151	2.36498813852165
		28.8000000000000		2.67461600000000	2.59479925381250	2.59381619848777	4.06733994052878	3.68214787500000		0.849333333333333	0.585310975609756	0.943054000000000	0.678417174055870	0.906500000000000		1.75631913720587	1.22876923076923	1.34532863362966	1.14652297166635	2.36633018043332
		29.2000000000000		2.68402400000000	2.59990444131250	2.59881414748829	4.07272228377398	3.68827287500000		0.852962962962963	0.585239268292683	0.943054000000000	0.680021985476820	0.906500000000000		1.76018477321814	1.23253846153846	1.34403852581804	1.15039329510119	2.36767222234500
		29.6000000000000		2.69343200000000	2.60500962881250	2.60381209648881	4.07810462701919	3.69439787500000		0.856592592592593	0.585167560975610	0.943054000000000	0.681626796897770	0.906500000000000		1.76405040923042	1.23630769230769	1.34274841800643	1.15426361853603	2.36901426425668
		30		2.70284000000000	2.61011481631250	2.60881004548933	4.08348697026439	3.70052287500000		0.858442307692308	0.585095853658536	0.943054000000000	0.683032691100966	0.906579545454545		1.76791604524270	1.24007692307692	1.34145831019482	1.15813394197087	2.37035630616836
		30.4000000000000		2.71224800000000	2.61522000381250	2.61380799448985	4.08886931350959	3.70664787500000		0.859698717948718	0.585072755434075	0.943054000000000	0.683453471463860	0.906897727272727		1.77178168125497	1.24384615384615	1.34016820238320	1.16200426540571	2.37169834808004
		30.8000000000000		2.72165600000000	2.62032519131250	2.61880594349037	4.09425165675480	3.71277287500000		0.860955128205128	0.585098266302226	0.943054000000000	0.683874251826753	0.907215909090909		1.77564731726725	1.24761538461538	1.33887809457159	1.16587458884055	2.37304038999171
		31.2000000000000		2.73106400000000	2.62543037881250	2.62380389249089	4.09963400000000	3.71889787500000		0.862211538461538	0.585123777170376	0.943054000000000	0.684295032189646	0.907534090909091		1.77951295327953	1.25138461538462	1.33758798675998	1.16974491227539	2.37438243190339
		31.6000000000000		2.74047200000000	2.63053556631250	2.62880184149141	4.10501634324520	3.72502287500000		0.863467948717949	0.585149288038527	0.943054000000000	0.684715812552540	0.907852272727273		1.78337858929180	1.25515384615385	1.33629787894836	1.17361523571023	2.37572447381507
		32		2.74988000000000	2.63564075381250	2.63379979049193	4.11039868649041	3.73114787500000		0.864724358974359	0.585174798906677	0.943054000000000	0.685136592915433	0.908170454545455		1.78724422530408	1.25892307692308	1.33500777113675	1.17748555914507	2.37706651572675
		32.4000000000000		2.75928800000000	2.64074594131250	2.63879773949245	4.11578102973561	3.73727287500000		0.865980769230769	0.585200309774827	0.943054000000000	0.685557373278326	0.908488636363636		1.79110986131636	1.26269230769231	1.33371766332514	1.18135588257991	2.37840855763842
		32.8000000000000		2.76869600000000	2.64585112881250	2.64379568849297	4.12116337298081	3.74339787500000		0.867237179487180	0.585225820642978	0.943054000000000	0.685978153641220	0.908806818181818		1.79497549732863	1.26646153846154	1.33242755551352	1.18522620601475	2.37975059955010
		33.2000000000000		2.77810400000000	2.65095631631250	2.64879363749350	4.12654571622602	3.74952287500000		0.868493589743590	0.585251331511128	0.943054000000000	0.686398934004113	0.909125000000000		1.79884113334091	1.27023076923077	1.33113744770191	1.18909652944959	2.38109264146178
		33.6000000000000		2.78751200000000	2.65606150381250	2.65379158649402	4.13192805947122	3.75564787500000		0.869750000000000	0.585276842379279	0.943054000000000	0.686819714367006	0.909443181818182		1.80270676935319	1.27400000000000	1.32984733989030	1.19296685288443	2.38263556862745
		34		2.79692000000000	2.66116669131250	2.65878953549454	4.13731040271642	3.76177287500000		0.871006410256410	0.585302353247429	0.943054000000000	0.687240494729900	0.909761363636364		1.80611241324694	1.27866666666667	1.33039954238344	1.19619153810624	2.38421562624292
		34.4000000000000		2.80632800000000	2.66627187881250	2.66378748449506	4.14269274596163	3.76789787500000		0.872262820512820	0.585327864115580	0.943054000000000	0.687661275092793	0.910079545454546		1.80938143172546	1.28333333333333	1.33203373664287	1.19940169976905	2.38579568385838
		34.8000000000000		2.81573600000000	2.67137706631250	2.66878543349558	4.14807508920683	3.77402287500000		0.873519230769231	0.585353374983730	0.943054000000000	0.688082055455686	0.910397727272727		1.81265045020398	1.28800000000000	1.33366793090230	1.20261186143187	2.38737574147384
		35.2000000000000		2.82514400000000	2.67648225381250	2.67378338249610	4.15345743245204	3.78014787500000		0.874775641025641	0.585378885851881	0.943054000000000	0.688502835818579	0.910715909090909		1.81591946868250	1.29266666666667	1.33530212516172	1.20582202309469	2.38895579908930
		35.6000000000000		2.83455200000000	2.68158744131250	2.67878133149662	4.15883977569724	3.78627287500000		0.876032051282051	0.585404396720031	0.943054000000000	0.688923616181473	0.911034090909091		1.81918848716103	1.29733333333333	1.33693631942115	1.20903218475751	2.39053585670477
		36		2.84396000000000	2.68669262881250	2.68377928049714	4.16422211894244	3.79239787500000		0.877288461538462	0.585429907588182	0.943054000000000	0.689344396544366	0.911352272727273		1.82245750563955	1.30200000000000	1.33857051368058	1.21224234642032	2.39211591432023
		36.4000000000000		2.85336800000000	2.69179781631250	2.68877722949766	4.16960446218764	3.79852287500000		0.878544871794872	0.585455418456332	0.943054000000000	0.689765176907259	0.911670454545455		1.82572652411807	1.30666666666667	1.34020470794001	1.21545250808314	2.39369597193569
		36.8000000000000		2.86277600000000	2.69690300381250	2.69377517849818	4.17498680543285	3.80464787500000		0.879801282051282	0.585480929324483	0.943054000000000	0.690185957270153	0.911988636363637		1.82899554259659	1.31133333333333	1.34183890219943	1.21866266974596	2.39527602955116
		37.2000000000000		2.87218400000000	2.70200819131250	2.69877312749870	4.18036914867805	3.81077287500000		0.881057692307692	0.585506440192633	0.943054000000000	0.690606737633046	0.912306818181818		1.83226456107511	1.31600000000000	1.34347309645886	1.22187283140878	2.39685608716662
		37.6000000000000		2.88159200000000	2.70711337881250	2.70377107649922	4.18663980270793	3.81689787500000		0.882314102564103	0.585531951060784	0.943054000000000	0.691027517995939	0.912625000000000		1.83553357955364	1.32066666666667	1.34510729071829	1.22508299307159	2.39843614478208
		38		2.89100000000000	2.71180199024000	2.70876902549974	4.19308854545455	3.82309128488000		0.883570512820513	0.585557461928934	0.943054000000000	0.691448298358833	0.912943181818182		1.83880259803216	1.32533333333333	1.34674148497772	1.22829315473441	2.40001620239755
		38.4000000000000		2.89811028192372	2.71441271024000	2.71195951138716	4.19953728820116	3.82962592488000		0.884826923076923	0.585582972797085	0.943054000000000	0.691869078721726	0.913261363636364		1.84207161651068	1.33000000000000	1.34837567923715	1.23150331639723	2.40159626001301
		38.8000000000000		2.90522056384743	2.71702343024000	2.71334253416149	4.20598603094778	3.83616056488000		0.886083333333333	0.585608483665235	0.943054000000000	0.692289859084619	0.913579545454545		1.84534063498920	1.33466666666667	1.35000987349657	1.23471347806005	2.40317631762847
		39.2000000000000		2.91233084577114	2.71963415024000	2.71472555693582	4.21243477369439	3.84269520488000		0.887339743589744	0.585633994533386	0.943054000000000	0.692710639447513	0.913897727272727		1.84860965346772	1.33933333333333	1.35164406775600	1.23792363972286	2.40475637524394
		39.6000000000000		2.91944112769486	2.72224487024000	2.71610857971015	4.21888351644101	3.84922984488000		0.888596153846154	0.585659505401536	0.943054000000000	0.693131419810406	0.914215909090909		1.85187867194624	1.34400000000000	1.35327826201543	1.24113380138568	2.40633643285940
		40		2.92655140961857	2.72485559024000	2.71749160248447	4.22533225918762	3.85576448488000		0.889852564102564	0.585685016269686	0.943054000000000	0.693552200173299	0.914534090909091		1.85514769042477	1.34866666666667	1.35491245627486	1.24434396304850	2.40791649047486
		40.4000000000000		2.93366169154229	2.72746631024000	2.71887462525880	4.23178100193424	3.86229912488000		0.891108974358974	0.585710527137837	0.943054000000000	0.693972980536193	0.914852272727273		1.85841670890329	1.35333333333333	1.35654665053429	1.24755412471132	2.40949654809033
		40.8000000000000		2.94077197346600	2.73007703024000	2.72025764803313	4.23822974468085	3.86883376488000		0.892365384615385	0.585736038005987	0.943054000000000	0.694393760899086	0.915170454545455		1.86168572738181	1.35800000000000	1.35818084479371	1.25076428637413	2.41107660570579
		41.2000000000000		2.94788225538972	2.73268775024000	2.72164067080745	4.24467848742747	3.87536840488000		0.893621794871795	0.585761548874138	0.943054000000000	0.694814541261979	0.915488636363637		1.86495474586033	1.36266666666667	1.35981503905314	1.25397444803695	2.41265666332125
		41.6000000000000		2.95499253731343	2.73529847024000	2.72302369358178	4.25112723017408	3.88190304488000		0.894878205128205	0.585787059742288	0.943054000000000	0.695235321624872	0.915806818181818		1.86822376433885	1.36733333333333	1.36144923331257	1.25718460969977	2.41423672093672
		42		2.96210281923715	2.73790919024000	2.72440671635611	4.25757597292070	3.88843768488000		0.896134615384616	0.585812570610439	0.943054000000000	0.695656101987766	0.916125000000000		1.87149278281737	1.37200000000000	1.36308342757200	1.26039477136259	2.41530800000000
		42.4000000000000		2.96921310116086	2.74051991024000	2.72578973913044	4.26402471566731	3.89497232488000		0.897391025641026	0.585838081478589	0.943054000000000	0.696076882350659	0.916443181818182		1.87544335950632	1.37488235294118	1.36195128561371	1.26116200000000	2.41530800000000
		42.8000000000000		2.97632338308458	2.74313063024000	2.72717276190476	4.27047345841393	3.90150696488000		0.898647435897436	0.585863592346740	0.943054000000000	0.696497662713552	0.916761363636364		1.87944053846606	1.37776470588235	1.35995034686693	1.26116200000000	2.41530800000000
		43.2000000000000		2.98343366500829	2.74574135024000	2.72855578467909	4.27692220116054	3.90804160488000		0.899903846153846	0.585889103214890	0.943054000000000	0.696918443076446	0.917079545454546		1.88343771742580	1.38064705882353	1.35794940812016	1.26116200000000	2.41530800000000
		43.6000000000000		2.99054394693201	2.74835207024000	2.72993880745342	4.28337094390716	3.91457624488000		0.901160256410257	0.585914614083041	0.943054000000000	0.697339223439339	0.917397727272727		1.88743489638554	1.38352941176471	1.35594846937339	1.26116200000000	2.41530800000000
		44		2.99765422885572	2.75096279024000	2.73132183022774	4.28981968665377	3.92111088488000		0.902416666666667	0.585940124951191	0.943054000000000	0.697760003802232	0.917715909090909		1.89143207534528	1.38641176470588	1.35394753062661	1.26116200000000	2.41530800000000
		44.4000000000000		3.00476451077944	2.75357351024000	2.73270485300207	4.29626842940039	3.92764552488000		0.903673076923077	0.585965635819342	0.943054000000000	0.698180784165126	0.918034090909091		1.89542925430502	1.38929411764706	1.35194659187984	1.26116200000000	2.41530800000000
		44.8000000000000		3.01187479270315	2.75618423024000	2.73408787577640	4.30271717214700	3.93418016488000		0.904929487179487	0.585991146687492	0.943054000000000	0.698601564528019	0.918352272727273		1.89942643326477	1.39217647058824	1.34994565313307	1.26116200000000	2.41530800000000
		45.2000000000000		3.01898507462687	2.75879495024000	2.73547089855073	4.30916591489362	3.94071480488000		0.906185897435898	0.586016657555642	0.943054000000000	0.699022344890912	0.918670454545455		1.90342361222451	1.39505882352941	1.34794471438629	1.26116200000000	2.41530800000000
		45.6000000000000		3.02609535655058	2.76140567024000	2.73685392132505	4.31561465764023	3.94724944488000		0.907442307692308	0.586042168423793	0.943054000000000	0.699443125253806	0.918988636363636		1.90742079118425	1.39794117647059	1.34594377563952	1.26116200000000	2.41530800000000
		46		3.03320563847430	2.76401639024000	2.73823694409938	4.32206340038685	3.95378408488000		0.908698717948718	0.586067679291943	0.943054000000000	0.699863905616699	0.919306818181818		1.91141797014399	1.40082352941176	1.34394283689275	1.26116200000000	2.41530800000000
		46.4000000000000		3.04031592039801	2.76662711024000	2.73961996687371	4.32851214313346	3.96031872488000		0.909955128205128	0.586093190160094	0.943054000000000	0.700284685979592	0.919625000000000		1.91541514910373	1.40370588235294	1.34194189814597	1.26116200000000	2.41530800000000
		46.8000000000000		3.04742620232173	2.76923783024000	2.74100298964803	4.33496088588008	3.96685336488000		0.911211538461539	0.586118701028244	0.943054000000000	0.700705466342486	0.919943181818182		1.91941232806347	1.40658823529412	1.33994095939920	1.26116200000000	2.41530800000000
		47.2000000000000		3.05453648424544	2.77184855024000	2.74238601242236	4.34140962862669	3.97338800488000		0.912467948717949	0.586144211896395	0.943054000000000	0.701126246705379	0.920261363636364		1.92340950702321	1.40947058823529	1.33794002065243	1.26116200000000	2.41530800000000
		47.6000000000000		3.06164676616915	2.77445927024000	2.74376903519669	4.34772870426627	3.97992264488000		0.913724358974359	0.586169722764545	0.943054000000000	0.701547027068272	0.920579545454546		1.92740668598296	1.41235294117647	1.33593908190566	1.26116200000000	2.41530800000000
		48		3.06856375000000	2.77698995663091	2.74736554362416	4.35391811279881	3.98638887500000		0.914980769230769	0.586195233632696	0.943054000000000	0.701967807431166	0.920897727272727		1.93140386494270	1.41523529411765	1.33393814315888	1.26116200000000	2.41530800000000
		48.4000000000000		3.07545437500000	2.77912143346268	2.75140581208054	4.36010752133135	3.99251387500000		0.916237179487180	0.586220744500846	0.943054000000000	0.702388587794059	0.921215909090909		1.93540104390244	1.41811764705882	1.33193720441211	1.26116200000000	2.41530800000000
		48.8000000000000		3.08234500000000	2.78125291029445	2.75544608053691	4.36629692986390	3.99863887500000		0.917493589743590	0.586246255368997	0.943054000000000	0.702809368156952	0.921534090909091		1.93939822286218	1.42100000000000	1.32993626566534	1.26128029660067	2.41530800000000
		49.2000000000000		3.08923562500000	2.78338438712623	2.75948634899329	4.37248633839644	4.00476387500000		0.918750000000000	0.586271766237147	0.943054000000000	0.703230148519846	0.921852272727273		1.93971400000000	1.42372222222222	1.33064823146890	1.26310024430332	2.41530800000000
		49.6000000000000		3.09612625000000	2.78551586395800	2.76352661744966	4.37867574692898	4.01088887500000		0.920006410256410	0.586297277105297	0.943054000000000	0.703650928882739	0.922170454545455		1.93971400000000	1.42644444444444	1.33243098107684	1.26492019200598	2.41530800000000
		50		3.10301687500000	2.78764734078977	2.76756688590604	4.38486515546152	4.01701387500000		0.921262820512821	0.586322787973448	0.943054000000000	0.704071709245632	0.922488636363636		1.93971400000000	1.42916666666667	1.33421373068479	1.26674013970863	2.41530800000000
		50.4000000000000		3.10990750000000	2.78977881762155	2.77160715436242	4.39105456399406	4.02313887500000		0.922519230769231	0.586348298841598	0.943054000000000	0.704492489608525	0.922806818181818		1.93971400000000	1.43188888888889	1.33599648029273	1.26856008741128	2.41530800000000
		50.8000000000000		3.11679812500000	2.79191029445332	2.77564742281879	4.39724397252661	4.02926387500000		0.923775641025641	0.586373809709749	0.943054000000000	0.704913269971419	0.923125000000000		1.93971400000000	1.43461111111111	1.33777922990068	1.27038003511393	2.41530800000000
		51.2000000000000		3.12368875000000	2.79404177128509	2.77968769127517	4.40343338105915	4.03538887500000		0.925032051282051	0.586399320577900	0.943054000000000	0.705334050334312	0.923443181818182		1.93971400000000	1.43733333333333	1.33956197950862	1.27219998281659	2.41530800000000
		51.6000000000000		3.13057937500000	2.79617324811687	2.78372795973154	4.40962278959169	4.04151387500000		0.926288461538462	0.586424831446050	0.943054000000000	0.705754830697205	0.923761363636364		1.93971400000000	1.44005555555556	1.34134472911657	1.27401993051924	2.41530800000000
		52		3.13747000000000	2.79830472494864	2.78776822818792	4.41581219812423	4.04763887500000		0.927544871794872	0.586450342314200	0.943054000000000	0.706175611060099	0.924079545454546		1.93971400000000	1.44277777777778	1.34312747872452	1.27583987822189	2.41530800000000
		52.4000000000000		3.14436062500000	2.80043620178042	2.79180849664430	4.42200160665677	4.05376387500000		0.928801282051282	0.586475853182351	0.943054000000000	0.706596391422992	0.924397727272727		1.93971400000000	1.44550000000000	1.34491022833246	1.27765982592454	2.41530800000000
		52.8000000000000		3.15125125000000	2.80256767861219	2.79584876510067	4.42819101518931	4.05988887500000		0.930057692307692	0.586501364050501	0.943054000000000	0.707017171785885	0.924715909090909		1.93971400000000	1.44822222222222	1.34669297794041	1.27947977362719	2.41530800000000
		53.2000000000000		3.15814187500000	2.80469915544396	2.79988903355705	4.43438042372186	4.06601387500000		0.931314102564103	0.586526874918652	0.943054000000000	0.707437952148779	0.925034090909091		1.93971400000000	1.45094444444444	1.34847572754835	1.28129972132985	2.41530800000000
		53.6000000000000		3.16503250000000	2.80683063227574	2.80392930201342	4.44056983225440	4.07213887500000		0.932570512820513	0.586552385786802	0.943054000000000	0.707858732511672	0.925352272727273		1.93971400000000	1.45366666666667	1.35025847715630	1.28311966903250	2.41530800000000
		54		3.17192312500000	2.80896210910751	2.80796957046980	4.44675924078694	4.07826387500000		0.933826923076923	0.586577896654953	0.943054000000000	0.708279512874565	0.925670454545455		1.93971400000000	1.45638888888889	1.35204122676424	1.28493961673515	2.41530800000000
		54.4000000000000		3.17881375000000	2.81109358593928	2.81200983892617	4.45294864931948	4.08438887500000		0.935083333333333	0.586603407523103	0.943054000000000	0.708700293237459	0.925988636363637		1.93971400000000	1.45911111111111	1.35382397637219	1.28675956443780	2.41530800000000
		54.8000000000000		3.18570437500000	2.81322506277106	2.81605010738255	4.45913805785202	4.09051387500000		0.936339743589744	0.586628918391254	0.943054000000000	0.709121073600352	0.926306818181818		1.93971400000000	1.46183333333333	1.35560672598014	1.28857951214046	2.41530800000000
		55.2000000000000		3.19259500000000	2.81535653960283	2.82009037583893	4.46532746638457	4.09663887500000		0.937596153846154	0.586654429259404	0.943054000000000	0.709541853963245	0.926625000000000		1.93971400000000	1.46455555555556	1.35738947558808	1.29039945984311	2.41530800000000
		55.6000000000000		3.19948562500000	2.81748801643460	2.82413064429530	4.47151687491711	4.10276387500000		0.938852564102564	0.586679940127555	0.943054000000000	0.709962634326139	0.926943181818182		1.93971400000000	1.46727777777778	1.35917222519603	1.29221940754576	2.41530800000000
		56		3.20637625000000	2.81961949326638	2.82817091275168	4.47770628344965	4.10888887500000		0.940108974358974	0.586705450995705	0.943054000000000	0.710383414689032	0.927261363636364		1.93934326709863	1.47000000000000	1.36095497480397	1.29403935524841	2.41530800000000
		56.4000000000000		3.21326687500000	2.82175097009815	2.83221118120805	4.48389569198219	4.11501387500000		0.941365384615385	0.586730961863855	0.943054000000000	0.710804195051925	0.927579545454546		1.93759452699784	1.47624105263158	1.36273772441192	1.29526600000000	2.41706563938316
		56.8000000000000		3.22015750000000	2.82388244692992	2.83625144966443	4.49008510051473	4.12113887500000		0.942621794871795	0.586756472732006	0.943054000000000	0.711224975414819	0.927897727272727		1.93584578689705	1.48248210526316	1.36002396158933	1.29526600000000	2.41898655674180
		57.2000000000000		3.22704812500000	2.82601392376170	2.84029171812081	4.49627450904727	4.12726387500000		0.943878205128205	0.586781983600156	0.943054000000000	0.711645755777712	0.928215909090909		1.93409704679626	1.48872315789474	1.35414655373469	1.29526600000000	2.42090747410044
		57.6000000000000		3.23393875000000	2.82814540059347	2.84433198657718	4.50246391757981	4.13338887500000		0.945134615384615	0.586807494468307	0.943054000000000	0.712066536140605	0.928534090909091		1.93234830669546	1.49496421052632	1.34826914588005	1.29526600000000	2.42282839145908
		58		3.24082937500000	2.83027687742525	2.84837225503356	4.50865332611236	4.13951387500000		0.946391025641026	0.586833005336457	0.943054000000000	0.712487316503499	0.928852272727273		1.93059956659467	1.50120526315790	1.34239173802542	1.29526600000000	2.42474930881771
		58.4000000000000		3.24772000000000	2.83240835425702	2.85241252348993	4.51484273464490	4.14563887500000		0.947647435897436	0.586858516204608	0.943054000000000	0.712908096866392	0.929170454545455		1.92885082649388	1.50744631578947	1.33651433017078	1.29526600000000	2.42667022617635
		58.8000000000000		3.25461062500000	2.83453983108879	2.85645279194631	4.52103214317744	4.15176387500000		0.948903846153846	0.586884027072758	0.943054000000000	0.713328877229285	0.929488636363636		1.92710208639309	1.51368736842105	1.33063692231614	1.29526600000000	2.42859114353499
		59.2000000000000		3.26150125000000	2.83667130792057	2.86049306040268	4.52722155170998	4.15788887500000		0.950160256410257	0.586909537940909	0.943054000000000	0.713749657592179	0.929806818181818		1.92535334629230	1.51992842105263	1.32475951446150	1.29526600000000	2.43051206089363
		59.6000000000000		3.26839187500000	2.83880278475234	2.86453332885906	4.53341096024252	4.16401387500000		0.951416666666667	0.586935048809059	0.943054000000000	0.714170437955072	0.930125000000000		1.92360460619150	1.52616947368421	1.31888210660687	1.29526600000000	2.43243297825227
		60		3.27528250000000	2.84093426158411	2.86857359731544	4.53960036877507	4.17013887500000		0.952673076923077	0.586960559677210	0.943054000000000	0.714591218317965	0.930443181818182		1.92185586609071	1.53241052631579	1.31300469875223	1.29526600000000	2.43435389561091
		60.4000000000000		3.28217312500000	2.84358064516129	2.87261386577181	4.54329603613122	4.17626387500000		0.953929487179487	0.586986070545360	0.943054000000000	0.715011998680858	0.930761363636364		1.92010712598992	1.53865157894737	1.30712729089759	1.29526600000000	2.43627481296955
		60.8000000000000		3.28896894547829	2.84674193548387	2.87632365517241	4.54649175777734	4.18235208891459		0.955185897435897	0.587011581413511	0.943054000000000	0.715432779043752	0.931268248175183		1.91835838588913	1.54489263157895	1.30124988304295	1.29526600000000	2.43819573032819
		61.2000000000000		3.29575183806725	2.84990322580645	2.87970296551724	4.54968747942347	4.18825681295406		0.955500000000000	0.587020000000000	0.942561649123325	0.715498000000000	0.932341240875912		1.91660964578834	1.55113368421053	1.29537247518832	1.29526600000000	2.44011664768683
		61.6000000000000		3.30253473065622	2.85306451612903	2.88308227586207	4.55288320106959	4.19416153699353		0.955500000000000	0.587020000000000	0.941601900825714	0.715498000000000	0.933414233576642		1.91486090568754	1.55737473684211	1.28949506733368	1.29526600000000	2.44203756504547
		62		3.30931762324518	2.85622580645161	2.88646158620690	4.55607892271571	4.20006626103300		0.955500000000000	0.587020000000000	0.940642152528102	0.715498000000000	0.934487226277372		1.91311216558675	1.56361578947368	1.28361765947904	1.29526600000000	2.44395848240411
		62.4000000000000		3.31610051583415	2.85938709677419	2.88984089655172	4.55927464436183	4.20597098507247		0.955500000000000	0.587020000000000	0.939682404230491	0.715498000000000	0.935560218978102		1.91136342548596	1.56985684210526	1.27774025162440	1.29526600000000	2.44587939976275
		62.8000000000000		3.32288340842311	2.86254838709677	2.89322020689655	4.56247036600796	4.21187570911194		0.955500000000000	0.587020000000000	0.938722655932879	0.715498000000000	0.936633211678832		1.90961468538517	1.57609789473684	1.27186284376977	1.29526600000000	2.44780031712139
		63.2000000000000		3.32966630101208	2.86570967741936	2.89659951724138	4.56566608765408	4.21778043315141		0.955500000000000	0.587020000000000	0.937762907635268	0.715498000000000	0.937706204379562		1.90786594528438	1.58233894736842	1.26598543591513	1.29526600000000	2.44956727684092
		63.6000000000000		3.33644919360105	2.86887096774194	2.89997882758621	4.56886180930020	4.22368515719088		0.955500000000000	0.587020000000000	0.936803159337656	0.715498000000000	0.938779197080292		1.90611720518359	1.58858000000000	1.26126000000000	1.29526600000000	2.45076197892074
		64		3.34323208619001	2.87203225806452	2.90335813793103	4.57205753094632	4.22958988123035		0.955500000000000	0.587020000000000	0.935843411040045	0.715498000000000	0.939852189781022		1.90570800000000	1.59217333333333	1.26126000000000	1.29526600000000	2.45195668100056
		64.4000000000000		3.35001497877898	2.87519354838710	2.90673744827586	4.57525325259245	4.23549460526982		0.955500000000000	0.587020000000000	0.934883662742433	0.715498000000000	0.940925182481752		1.90570800000000	1.59576666666667	1.26126000000000	1.29526600000000	2.45315138308038
		64.8000000000000		3.35679787136794	2.87835483870968	2.91011675862069	4.57844897423857	4.24139932930929		0.955500000000000	0.587020000000000	0.933923914444822	0.715498000000000	0.941998175182482		1.90570800000000	1.59936000000000	1.26126000000000	1.29526600000000	2.45434608516020
		65.2000000000000		3.36358076395691	2.88151612903226	2.91349606896552	4.58164469588469	4.24730405334876		0.955500000000000	0.587020000000000	0.932964166147210	0.715498000000000	0.943071167883212		1.90570800000000	1.60295333333333	1.26126000000000	1.29526600000000	2.45554078724002
		65.6000000000000		3.37036365654587	2.88467741935484	2.91687537931035	4.58484041753082	4.25320877738823		0.955500000000000	0.587020000000000	0.932004417849599	0.715498000000000	0.944144160583942		1.90570800000000	1.60654666666667	1.26126000000000	1.29526600000000	2.45673548931984
		66		3.37714654913484	2.88783870967742	2.92025468965517	4.58803613917694	4.25911350142769		0.955500000000000	0.587020000000000	0.931044669551987	0.715498000000000	0.945217153284672		1.90570800000000	1.61014000000000	1.26126000000000	1.29526600000000	2.45793019139966
		66.4000000000000		3.38392944172380	2.89100000000000	2.92363400000000	4.59123186082306	4.26501822546716		0.955500000000000	0.587020000000000	0.930084921254376	0.715498000000000	0.946290145985401		1.90570800000000	1.61373333333333	1.26126000000000	1.29526600000000	2.45912489347948
		66.8000000000000		3.39071233431277	2.89416129032258	2.92701331034483	4.59442758246918	4.27092294950663		0.955500000000000	0.587020000000000	0.929125172956764	0.715498000000000	0.947363138686131		1.90570800000000	1.61732666666667	1.26126000000000	1.29526600000000	2.46031959555930
		67.2000000000000		3.39749522690173	2.89732258064516	2.93039262068965	4.59762330411531	4.27682767354610		0.955500000000000	0.587020000000000	0.928165424659153	0.715498000000000	0.948436131386861		1.90570800000000	1.62092000000000	1.26126000000000	1.29526600000000	2.46151429763912
		67.6000000000000		3.40427811949070	2.90048387096774	2.93377193103448	4.60081902576143	4.28273239758557		0.955500000000000	0.587020000000000	0.927205676361542	0.715498000000000	0.949509124087591		1.90570800000000	1.62451333333333	1.26126000000000	1.29526600000000	2.46270899971894
		68		3.41106101207966	2.90364516129032	2.93715124137931	4.60401474740755	4.28863712162504		0.955500000000000	0.587020000000000	0.926245928063930	0.715498000000000	0.950582116788321		1.90570800000000	1.62810666666667	1.26126000000000	1.29526600000000	2.46390370179876
		68.4000000000000		3.41784390466863	2.90680645161290	2.94053055172414	4.60721046905367	4.29454184566451		0.955500000000000	0.587020000000000	0.925286179766318	0.715498000000000	0.951655109489051		1.90570800000000	1.63170000000000	1.26126000000000	1.29526600000000	2.46509840387858
		68.8000000000000		3.42462679725759	2.90996774193548	2.94390986206897	4.61040619069980	4.30044656970398		0.955500000000000	0.587020000000000	0.924326431468707	0.715498000000000	0.952728102189781		1.90570800000000	1.63529333333333	1.26126000000000	1.29526600000000	2.46629310595840
		69.2000000000000		3.43140968984656	2.91312903225806	2.94728917241379	4.61360191234592	4.30635129374345		0.955500000000000	0.587020000000000	0.923366683171095	0.715498000000000	0.953801094890511		1.90570800000000	1.63888666666667	1.26126000000000	1.29526600000000	2.46748780803822
		69.6000000000000		3.43819258243552	2.91629032258065	2.95066848275862	4.61679763399204	4.31225601778292		0.955500000000000	0.587020000000000	0.922406934873484	0.715498000000000	0.954874087591241		1.90570800000000	1.64248000000000	1.26126000000000	1.29526600000000	2.46868251011804
		70		3.44497547502449	2.91945161290323	2.95404779310345	4.61999335563817	4.31816074182239		0.955500000000000	0.587020000000000	0.921447186575873	0.715498000000000	0.955947080291971		1.90570800000000	1.64607333333333	1.26126000000000	1.29526600000000	2.46987721219786
		70.4000000000000		3.45175836761345	2.92261290322581	2.95742710344828	4.62318907728429	4.32406546586186		0.955500000000000	0.587020000000000	0.920487438278261	0.715498000000000	0.957020072992701		1.90570800000000	1.64966666666667	1.26126000000000	1.29526600000000	2.47107191427768
		70.8000000000000		3.45854126020242	2.92577419354839	2.96080641379310	4.62638479893041	4.32997018990133		0.955500000000000	0.587020000000000	0.919527689980650	0.715498000000000	0.958093065693431		1.90570800000000	1.65326000000000	1.26126000000000	1.29526600000000	2.47226661635750
		71.2000000000000		3.46532415279138	2.92893548387097	2.96418572413793	4.62958052057653	4.33587491394080		0.955500000000000	0.587020000000000	0.918567941683038	0.715498000000000	0.959166058394161		1.90570800000000	1.65685333333333	1.26126000000000	1.29526600000000	2.47346131843732
		71.6000000000000		3.47210704538035	2.93209677419355	2.96756503448276	4.63277624222266	4.34177963798027		0.955500000000000	0.587020000000000	0.917608193385427	0.715498000000000	0.960239051094891		1.90570800000000	1.66044666666667	1.26126000000000	1.29526600000000	2.47465602051715
		72		3.47888993796931	2.93525806451613	2.97094434482759	4.63597196386878	4.34691864452361		0.955500000000000	0.587020000000000	0.916648445087815	0.715498000000000	0.961312043795620		1.90570800000000	1.66404000000000	1.26126000000000	1.29526600000000	2.47585072259697
		72.4000000000000		3.48567283055828	2.93841935483871	2.97217219375654	4.63910160000000	4.35129193357084		0.955500000000000	0.587020000000000	0.915688696790204	0.715498000000000	0.962385036496350		1.90570800000000	1.66763333333333	1.26126000000000	1.29526600000000	2.47704542467679
		72.8000000000000		3.49209507246377	2.94094276978106	2.97124858126963	4.64190160000000	4.35566522261806		0.955500000000000	0.587020000000000	0.914728948492592	0.715498000000000	0.963458029197080		1.90570800000000	1.67122666666667	1.26126000000000	1.29526600000000	2.47824012675660
		73.2000000000000		3.49743536231884	2.94282830934318	2.97032496878272	4.64470160000000	4.36003851166528		0.955500000000000	0.587020000000000	0.913769200194981	0.715498000000000	0.964531021897810		1.90570800000000	1.67482000000000	1.26126000000000	1.29526600000000	2.47943482883643
		73.6000000000000		3.50277565217391	2.94471384890530	2.96940135629581	4.64750160000000	4.36441180071251		0.955500000000000	0.587020000000000	0.912809451897369	0.715498000000000	0.965604014598540		1.90570800000000	1.67841333333333	1.26126000000000	1.29526600000000	2.48062953091625
		74		3.50811594202899	2.94659938846742	2.96847774380890	4.65030160000000	4.36878508975973		0.955500000000000	0.587020000000000	0.911849703599758	0.715498000000000	0.966677007299270		1.90570800000000	1.68200666666667	1.26126000000000	1.29526600000000	2.48182423299607
		74.4000000000000		3.51345623188406	2.94848492802954	2.96755413132199	4.65310160000000	4.37315837880695		0.955500000000000	0.587020000000000	0.910889955302146	0.715498000000000	0.967750000000000		1.90570800000000	1.68560000000000	1.26126000000000	1.29526600000000	2.48301893507589
		74.8000000000000		3.51879652173913	2.95037046759166	2.96663051883508	4.65590160000000	4.37753166785418		0.955500000000000	0.587020000000000	0.909930207004535	0.715498000000000	0.968822992700730		1.90570800000000	1.68906769230769	1.26126000000000	1.29526600000000	2.48527409756472
		75.2000000000000		3.52413681159420	2.95225600715378	2.96570690634817	4.65870160000000	4.38190495690140		0.955500000000000	0.587020000000000	0.908970458706923	0.715498000000000	0.969895985401460		1.90570800000000	1.69253538461538	1.26126000000000	1.29526600000000	2.48788652746409
		75.6000000000000		3.52947710144928	2.95414154671590	2.96478329386126	4.66150160000000	4.38627824594863		0.955500000000000	0.587020000000000	0.908010710409312	0.715498000000000	0.970968978102190		1.90570800000000	1.69600307692308	1.26126000000000	1.29526600000000	2.49049895736345
		76		3.53481739130435	2.95602708627802	2.96385968137435	4.66430160000000	4.39065153499585		0.955500000000000	0.587020000000000	0.907050962111700	0.715498000000000	0.972041970802920		1.90570800000000	1.69947076923077	1.26126000000000	1.29526600000000	2.49311138726281
		76.4000000000000		3.54015768115942	2.95791262584014	2.96293606888744	4.66710160000000	4.39502482404307		0.955500000000000	0.587020000000000	0.906091213814089	0.715498000000000	0.973114963503650		1.90570800000000	1.70293846153846	1.26126000000000	1.29526600000000	2.49572381716217
		76.8000000000000		3.54549797101449	2.95979816540226	2.96201245640053	4.66990160000000	4.39939811309030		0.955500000000000	0.587020000000000	0.905131465516477	0.715498000000000	0.974187956204380		1.90570800000000	1.70640615384615	1.26126000000000	1.29526600000000	2.49833624706154
		77.2000000000000		3.55083826086957	2.96168370496438	2.96108884391362	4.67270160000000	4.40377140213752		0.955500000000000	0.587020000000000	0.904171717218866	0.715498000000000	0.975260948905110		1.90570800000000	1.70987384615385	1.26126000000000	1.29526600000000	2.50094867696090
		77.6000000000000		3.55617855072464	2.96356924452649	2.96016523142671	4.67550160000000	4.40814469118474		0.955500000000000	0.587020000000000	0.903211968921254	0.715498000000000	0.976333941605839		1.90570800000000	1.71334153846154	1.26126000000000	1.29526600000000	2.50356110686026
		78		3.56151884057971	2.96545478408861	2.95924161893980	4.67830160000000	4.41251798023197		0.955500000000000	0.587020000000000	0.902252220623643	0.715498000000000	0.977406934306569		1.90570800000000	1.71680923076923	1.26126000000000	1.29526600000000	2.50617353675962
		78.4000000000000		3.56685913043478	2.96734032365073	2.95831800645289	4.68110160000000	4.41689126927919		0.955500000000000	0.587020000000000	0.901292472326031	0.715498000000000	0.978479927007299		1.90570800000000	1.72027692307692	1.26126000000000	1.29526600000000	2.50878596665899
		78.8000000000000		3.57219942028986	2.96922586321285	2.95739439396598	4.68390160000000	4.42126455832641		0.955500000000000	0.587020000000000	0.900332724028420	0.715498000000000	0.979552919708029		1.90570800000000	1.72374461538461	1.26126000000000	1.29526600000000	2.51139839655835
		79.2000000000000		3.57753971014493	2.97111140277497	2.95647078147907	4.68670160000000	4.42563784737364		0.955500000000000	0.587020000000000	0.899372975730808	0.715498000000000	0.980625912408759		1.90570800000000	1.72721230769231	1.26126000000000	1.29526600000000	2.51401082645771
		79.6000000000000		3.58288000000000	2.97299694233709	2.95554716899216	4.68950160000000	4.43001113642086		0.955500000000000	0.587020000000000	0.898413227433197	0.715498000000000	0.981698905109489		1.90570800000000	1.73068000000000	1.26126000000000	1.29526600000000	2.51662325635707
		80		3.58822028985507	2.97488248189921	2.95462355650525	4.69230160000000	4.43438442546808		0.955500000000000	0.587020000000000	0.897453479135586	0.715498000000000	0.982771897810219		1.90570800000000	1.73414769230769	1.26126000000000	1.29526600000000	2.51923568625643
		80.4000000000000		3.59356057971015	2.97676802146133	2.95369994401834	4.69510160000000	4.43875771451531		0.955500000000000	0.587020000000000	0.896493730837974	0.715498000000000	0.983844890510949		1.90570800000000	1.73761538461538	1.26126000000000	1.29526600000000	2.52184811615580
		80.8000000000000		3.59890086956522	2.97865356102345	2.95277633153143	4.69790160000000	4.44313100356253		0.955500000000000	0.587020000000000	0.895533982540363	0.715498000000000	0.984917883211679		1.90570800000000	1.74108307692308	1.26126000000000	1.29526600000000	2.52446054605516
		81.2000000000000		3.60424115942029	2.98053910058557	2.95185271904452	4.70070160000000	4.44750429260976		0.955500000000000	0.587020000000000	0.894574234242751	0.715498000000000	0.985990875912409		1.90570800000000	1.74455076923077	1.26126000000000	1.29526600000000	2.52707297595452
		81.6000000000000		3.60958144927536	2.98242464014769	2.95092910655761	4.70350160000000	4.45187758165698		0.955500000000000	0.587020000000000	0.893614485945140	0.715498000000000	0.987063868613139		1.90570800000000	1.74801846153846	1.26126000000000	1.29526600000000	2.52968540585388
		82		3.61492173913044	2.98431017970981	2.95000549407070	4.70630160000000	4.45625087070420		0.955500000000000	0.587020000000000	0.892654737647528	0.715498000000000	0.988136861313869		1.90570800000000	1.75148615384615	1.26126000000000	1.29526600000000	2.53229783575325
		82.4000000000000		3.62026202898551	2.98619571927193	2.94908188158379	4.70910160000000	4.46062415975143		0.955500000000000	0.587020000000000	0.891694989349917	0.715498000000000	0.989209854014599		1.90570800000000	1.75495384615385	1.26126000000000	1.29526600000000	2.53491026565261
		82.8000000000000		3.62560231884058	2.98808125883405	2.94815826909688	4.71190160000000	4.46499744879865		0.955500000000000	0.587020000000000	0.890735241052305	0.715498000000000	0.990282846715328		1.90570800000000	1.75842153846154	1.26126000000000	1.29526600000000	2.53752269555197
		83.2000000000000		3.63094260869565	2.98996679839617	2.94723465660997	4.71470160000000	4.46937073784587		0.955500000000000	0.587020000000000	0.889775492754694	0.715498000000000	0.991355839416058		1.90570800000000	1.76188923076923	1.26126000000000	1.29526600000000	2.54013512545133
		83.6000000000000		3.63628289855073	2.99185233795829	2.94631104412306	4.71750160000000	4.47374402689310		0.955500000000000	0.587020000000000	0.888815744457082	0.715498000000000	0.992428832116788		1.90570800000000	1.76535692307692	1.26126000000000	1.29526600000000	2.54274755535070
		84		3.64162318840580	2.99373787752041	2.94538743163615	4.72030160000000	4.47811731594032		0.955500000000000	0.587020000000000	0.887855996159471	0.715498000000000	0.993501824817518		1.90570800000000	1.76882461538462	1.26126000000000	1.29526600000000	2.54535998525006
		84.4000000000000		3.64696347826087	2.99562341708253	2.94446381914924	4.72310160000000	4.48249060498755		0.955500000000000	0.587020000000000	0.886896247861859	0.715498000000000	0.994574817518248		1.90570800000000	1.77229230769231	1.26126000000000	1.29526600000000	2.54797241514942
		84.8000000000000		3.65230376811594	2.99750895664465	2.94354020666233	4.72590160000000	4.48686389403477		0.955500000000000	0.587020000000000	0.885936499564248	0.715498000000000	0.995647810218978		1.90570800000000	1.77576000000000	1.26158286638594	1.29526600000000	2.55058484504878
		85.2000000000000		3.65764405797102	2.99939449620677	2.94261659417542	4.72870160000000	4.49123718308199		0.955500000000000	0.587020000000000	0.884976751266636	0.715498000000000	0.996720802919708		1.90542497575164	1.77853200000000	1.26257325407289	1.29526600000000	2.55187978080000
		85.6000000000000		3.66298434782609	3.00128003576889	2.94169298168851	4.73150160000000	4.49561047212922		0.955500000000000	0.587020000000000	0.884017002969025	0.715498000000000	0.997793795620438		1.90444565309296	1.78130400000000	1.26356364175984	1.29526600000000	2.55264698080000
		86		3.66832463768116	3.00316557533101	2.94076936920160	4.73430160000000	4.49998376117644		0.955500000000000	0.587020000000000	0.883057254671413	0.715498000000000	0.998866788321168		1.90346633043428	1.78407600000000	1.26455402944678	1.29526600000000	2.55341418080000
		86.4000000000000		3.67366492753623	3.00505111489313	2.93987852791111	4.73699768888889	4.50435705022366		0.955500000000000	0.587020000000000	0.882097506373802	0.715498000000000	0.999939781021898		1.90248700777560	1.78684800000000	1.26554441713373	1.29526600000000	2.55418138080000
		86.8000000000000		3.67781886916502	3.00660164190909	2.93915115013333	4.73917546666667	4.50800000000000		0.955500000000000	0.587020000000000	0.881137758076190	0.715498000000000	1.00101277372263		1.90150768511692	1.78962000000000	1.26653480482068	1.29526600000000	2.55494858080000
		87.2000000000000		3.68157736138505	3.00808500554546	2.93842377235556	4.74135324444444	4.50800000000000		0.955500000000000	0.587020000000000	0.880178009778579	0.715498000000000	1.00208576642336		1.90052836245824	1.79239200000000	1.26752519250762	1.29526600000000	2.55571578080000
		87.6000000000000		3.68533585360508	3.00956836918182	2.93769639457778	4.74353102222222	4.50800000000000		0.955500000000000	0.587020000000000	0.879218261480967	0.715498000000000	1.00315875912409		1.89954903979956	1.79516400000000	1.26851558019457	1.29526600000000	2.55648298080000
		88		3.68909434582512	3.01105173281818	2.93696901680000	4.74570880000000	4.50800000000000		0.955500000000000	0.587020000000000	0.878258513183356	0.715195780645161	1.00423175182482		1.89856971714088	1.79793600000000	1.26950596788152	1.29526600000000	2.55725018080000
		88.4000000000000		3.69285283804515	3.01253509645455	2.93624163902222	4.74788657777778	4.50800000000000		0.955299180327869	0.587030662710188	0.878947456159314	0.714563522580645	1.00450000000000		1.89759039448220	1.80070800000000	1.27049635556846	1.29526600000000	2.55801738080000
		88.8000000000000		3.69661133026518	3.01401846009091	2.93551426124444	4.75006435555556	4.50800000000000		0.954495901639344	0.587062973953182	0.880013127116701	0.713931264516129	1.00450000000000		1.89661107182352	1.80348000000000	1.27148674325541	1.29526600000000	2.55878458080000
		89.2000000000000		3.70036982248521	3.01550182372727	2.93478688346667	4.75224213333333	4.50800000000000		0.953692622950820	0.587095285196176	0.881078798074089	0.713299006451613	1.00450000000000		1.89563174916484	1.80625200000000	1.27247713094236	1.29526600000000	2.55955178080000
		89.6000000000000		3.70412831470524	3.01698518736364	2.93405950568889	4.75441991111111	4.50800000000000		0.952889344262295	0.587127596439169	0.882144469031476	0.712666748387097	1.00450000000000		1.89465242650616	1.80902400000000	1.27346751862930	1.29526600000000	2.56031898080000
		90		3.70788680692527	3.01846855100000	2.93333212791111	4.75659768888889	4.50800000000000		0.952086065573770	0.587159907682163	0.883210139988864	0.712034490322581	1.00450000000000		1.89367310384748	1.81179600000000	1.27445790631625	1.29526600000000	2.56108618080000
		90.4000000000000		3.71164529914530	3.01995191463636	2.93260475013333	4.75877546666667	4.50800000000000		0.951282786885246	0.587192218925157	0.884275810946251	0.711402232258065	1.00450000000000		1.89269378118880	1.81456800000000	1.27544829400319	1.29526600000000	2.56185338080000
		90.8000000000000		3.71540379136533	3.02143527827273	2.93187737235556	4.76095324444445	4.50800000000000		0.950479508196721	0.587224530168151	0.885341481903639	0.710769974193549	1.00450000000000		1.89171445853012	1.81734000000000	1.27643868169014	1.29526600000000	2.56262058080000
		91.2000000000000		3.71916228358536	3.02291864190909	2.93114999457778	4.76313102222222	4.50800000000000		0.949676229508197	0.587256841411144	0.886407152861026	0.710137716129032	1.00450000000000		1.89073513587144	1.82011200000000	1.27742906937709	1.29526600000000	2.56338778080000
		91.6000000000000		3.72292077580539	3.02440200554546	2.93042261680000	4.76530880000000	4.50800000000000		0.948872950819672	0.587289152654138	0.887472823818414	0.709505458064516	1.00450000000000		1.88975581321276	1.82288400000000	1.27841945706403	1.29526600000000	2.56415498080000
		92		3.72667926802542	3.02588536918182	2.92969523902222	4.76748657777778	4.50800000000000		0.948069672131148	0.587321463897132	0.888538494775802	0.708873200000000	1.00450000000000		1.88877649055408	1.82565600000000	1.27940984475098	1.29526600000000	2.56492218080000
		92.4000000000000		3.73043776024545	3.02736873281818	2.92896786124444	4.76966435555556	4.50800000000000		0.947266393442623	0.587353775140125	0.889604165733189	0.708240941935484	1.00450000000000		1.88779716789540	1.82842800000000	1.28040023243793	1.29526600000000	2.56568938080000
		92.8000000000000		3.73419625246548	3.02885209645455	2.92824048346667	4.77184213333333	4.50800000000000		0.946463114754098	0.587386086383119	0.890669836690577	0.707608683870968	1.00450000000000		1.88681784523672	1.83120000000000	1.28139062012487	1.29526600000000	2.56645658080000
		93.2000000000000		3.73795474468551	3.03033546009091	2.92751310568889	4.77401991111111	4.50800000000000		0.945659836065574	0.587418397626113	0.891735507647964	0.706976425806452	1.00450000000000		1.88583852257804	1.83397200000000	1.28238100781182	1.29526600000000	2.56722378080000
		93.6000000000000		3.74171323690555	3.03181882372727	2.92678572791111	4.77619768888889	4.50800000000000		0.944856557377049	0.587450708869107	0.892801178605352	0.706344167741936	1.00450000000000		1.88485919991936	1.83674400000000	1.28337139549877	1.29526600000000	2.56799098080000
		94		3.74547172912558	3.03330218736364	2.92605835013333	4.77837546666667	4.50800000000000		0.944053278688525	0.587483020112100	0.893866849562739	0.705711909677420	1.00450000000000		1.88387987726068	1.83951600000000	1.28436178318571	1.29526600000000	2.56875818080000
		94.4000000000000		3.74923022134561	3.03478555100000	2.92533097235556	4.78055324444444	4.50800000000000		0.943250000000000	0.587515331355094	0.894932520520127	0.705079651612903	1.00450000000000		1.88290055460200	1.84228800000000	1.28535217087266	1.29526600000000	2.56952538080000
		94.8000000000000		3.75298871356564	3.03626891463636	2.92460359457778	4.78273102222222	4.50800000000000		0.942446721311475	0.587547642598088	0.895998191477514	0.704447393548387	1.00450000000000		1.88192123194332	1.84506000000000	1.28634255855960	1.29526600000000	2.57029258080000
		95.2000000000000		3.75674720578567	3.03775227827273	2.92387621680000	4.78490880000000	4.50800000000000		0.941643442622951	0.587579953841082	0.897063862434902	0.703815135483871	1.00450000000000		1.88094190928464	1.84783200000000	1.28733294624655	1.29526600000000	2.57105978080000
		95.6000000000000		3.76050569800570	3.03923564190909	2.92314883902222	4.78708657777778	4.50800000000000		0.940840163934426	0.587612265084075	0.898129533392290	0.703182877419355	1.00450000000000		1.87996258662596	1.85060400000000	1.28832333393350	1.29526600000000	2.57182698080000
		96		3.76426419022573	3.04071900554546	2.92242146124444	4.78926435555556	4.50800000000000		0.940036885245902	0.587644576327069	0.899195204349677	0.702550619354839	1.00450000000000		1.87898326396728	1.85337600000000	1.28931372162044	1.29526600000000	2.57259418080000
		96.4000000000000		3.76802268244576	3.04220236918182	2.92169408346667	4.79144213333333	4.50800000000000		0.939233606557377	0.587676887570063	0.900260875307065	0.701918361290323	1.00450000000000		1.87800394130860	1.85614800000000	1.29030410930739	1.29526600000000	2.57336138080000
		96.8000000000000		3.77178117466579	3.04368573281818	2.92096670568889	4.79361991111111	4.50800000000000		0.938430327868852	0.587709198813057	0.901326546264452	0.701286103225807	1.00450000000000		1.87702461864992	1.85892000000000	1.29129449699434	1.29526600000000	2.57412858080000
		97.2000000000000		3.77553966688582	3.04516909645455	2.92023932791111	4.79579768888889	4.50800000000000		0.937627049180328	0.587741510056050	0.902392217221840	0.700653845161291	1.00450000000000		1.87604529599124	1.86169200000000	1.29228488468128	1.29526600000000	2.57489578080000
		97.6000000000000		3.77929815910585	3.04665246009091	2.91951195013333	4.79797546666667	4.50800000000000		0.936823770491803	0.587773821299044	0.903457888179227	0.700021587096774	1.00450000000000		1.87506597333256	1.86446400000000	1.29327527236823	1.29526600000000	2.57566298080000
		98		3.78305665132588	3.04813582372727	2.91878457235556	4.80015324444445	4.50800000000000		0.936020491803279	0.587806132542038	0.904523559136615	0.699389329032258	1.00450000000000		1.87408665067388	1.86723600000000	1.29426566005518	1.29526600000000	2.57643018080000
		98.4000000000000		3.78681514354591	3.04961918736364	2.91805719457778	4.80233102222222	4.50800000000000		0.935217213114754	0.587838443785031	0.905589230094002	0.698757070967742	1.00450000000000		1.87310732801520	1.87000800000000	1.29525604774212	1.29526600000000	2.57719738080000
		98.8000000000000		3.79057363576594	3.05110255100000	2.91732981680000	4.80450880000000	4.50800000000000		0.934413934426230	0.587870755028025	0.906654901051390	0.698124812903226	1.00450000000000		1.87212800535652	1.87278000000000	1.29439330411449	1.29526600000000	2.57796458080000
		99.2000000000000		3.79433212798597	3.05258591463636	2.91660243902222	4.80668657777778	4.50800000000000		0.933610655737705	0.587903066271019	0.907720572008778	0.697492554838710	1.00450000000000		1.87104330789537	1.87444600000000	1.29330385867621	1.29519745515469	2.57764101782526
		99.6000000000000		3.79809062020601	3.05406927827273	2.91587506124444	4.80886435555556	4.50800000000000		0.932807377049180	0.587935377514013	0.908786242966165	0.696860296774194	1.00450000000000		1.86987748116151	1.87611200000000	1.29221441323792	1.29506036546407	2.57688053858892
		100		3.80184911242604	3.05555264190909	2.91514768346667	4.81104213333333	4.50800000000000		0.932004098360656	0.587967688757006	0.909851913923553	0.696228038709678	1.00450000000000		1.86871165442764	1.87777800000000	1.29112496779964	1.29492327577345	2.57612005935258
		100.400000000000		3.80560760464607	3.05703600554546	2.91442030568889	4.81321991111111	4.50800000000000		0.931200819672131	0.588000000000000	0.910111524435678	0.695316258276905	1.00450000000000		1.86754582769378	1.87944400000000	1.29003552236136	1.29478618608283	2.57535958011624
		100.800000000000		3.80936609686610	3.05851936918182	2.91369292791111	4.81539768888889	4.50800000000000		0.931496621621622	0.588026015396868	0.908328925268463	0.694099225383401	1.00450000000000		1.86638000095992	1.88111000000000	1.28894607692308	1.29464909639221	2.57459910087990
		101.200000000000		3.81312458908613	3.06000273281818	2.91296555013333	4.81757546666667	4.50800000000000		0.932158783783784	0.588052030793735	0.906546326101249	0.692882192489897	1.00450000000000		1.86521417422606	1.88277600000000	1.28785663148479	1.29451200670158	2.57383862164356
		101.600000000000		3.81688308130616	3.06148609645455	2.91223817235556	4.81975324444445	4.50800000000000		0.932820945945946	0.588078046190603	0.904763726934034	0.691665159596392	1.00450000000000		1.86404834749220	1.88444200000000	1.28676718604651	1.29437491701096	2.57307814240722
		102		3.82064157352619	3.06296946009091	2.91151079457778	4.82193102222222	4.50800000000000		0.933483108108108	0.588104061587470	0.902981127766820	0.690448126702888	1.00450000000000		1.86288252075834	1.88610800000000	1.28567774060823	1.29423782732034	2.57231766317088
		102.400000000000		3.82440006574622	3.06445282372727	2.91078341680000	4.82410880000000	4.50800000000000		0.934145270270270	0.588130076984338	0.901198528599605	0.689231093809384	1.00450000000000		1.86171669402448	1.88777400000000	1.28458829516995	1.29410073762972	2.57155718393454
		102.800000000000		3.82815855796625	3.06593618736364	2.91005603902222	4.82628657777778	4.50800000000000		0.934807432432433	0.588156092381205	0.899415929432391	0.688014060915880	1.00450000000000		1.86055086729062	1.88944000000000	1.28349884973166	1.29396364793910	2.57079670469821
		103.200000000000		3.83191705018628	3.06741955100000	2.90932866124444	4.82846435555556	4.50800000000000		0.935469594594595	0.588182107778073	0.897633330265176	0.686797028022375	1.00450000000000		1.85938504055675	1.89110600000000	1.28240940429338	1.29382655824848	2.57003622546187
		103.600000000000		3.83567554240631	3.06890291463636	2.90860128346667	4.83064213333333	4.50800000000000		0.936131756756757	0.588208123174941	0.895850731097962	0.685579995128871	1.00450000000000		1.85821921382289	1.89277200000000	1.28131995885510	1.29368946855786	2.56927574622553
		104		3.83943403462634	3.07038627827273	2.90787390568889	4.83281991111111	4.50800000000000		0.936793918918919	0.588234138571808	0.894068131930747	0.684362962235367	1.00450000000000		1.85705338708903	1.89443800000000	1.28023051341682	1.29355237886724	2.56851526698919
		104.400000000000		3.84319252684637	3.06986463079840	2.90742417840000	4.83416640000000	4.50800000000000		0.937456081081081	0.588260153968676	0.892285532763532	0.683145929341863	1.00450000000000		1.85588756035517	1.89610400000000	1.27914106797853	1.29341528917662	2.56775478775285
		104.800000000000		3.84675476603120	3.06894101831149	2.90835937840000	4.83136640000000	4.50604047040470		0.938118243243243	0.588286169365543	0.890502933596318	0.681928896448358	1.00450000000000		1.85472173362131	1.89777000000000	1.27805162254025	1.29327819948600	2.56699430851651
		105.200000000000		3.84887781629116	3.06801740582458	2.90929457840000	4.82856640000000	4.50212141121411		0.938780405405405	0.588312184762411	0.888720334429103	0.680711863554854	1.00450000000000		1.85355590688745	1.89943600000000	1.27696217710197	1.29314110979537	2.56623382928017
		105.600000000000		3.85100086655113	3.06709379333767	2.91022977840000	4.82576640000000	4.49820235202352		0.939442567567568	0.588338200159278	0.886937735261889	0.679494830661350	1.00450000000000		1.85239008015359	1.90110200000000	1.27587273166368	1.29300402010475	2.56547335004383
		106		3.85312391681109	3.06617018085076	2.91116497840000	4.82296640000000	4.49428329283293		0.940104729729730	0.588364215556146	0.885155136094674	0.678277797767845	1.00450000000000		1.85122425341973	1.90276800000000	1.27478328622540	1.29286693041413	2.56471287080749
		106.400000000000		3.85524696707106	3.06524656836385	2.91210017840000	4.82016640000000	4.49036423364234		0.940766891891892	0.588390230953013	0.883372536927460	0.677060764874341	1.00450000000000		1.85005842668586	1.90443400000000	1.27369384078712	1.29272984072351	2.56395239157116
		106.800000000000		3.85737001733102	3.06432295587694	2.91303537840000	4.81736640000000	4.48644517445174		0.941429054054054	0.588416246349881	0.881589937760245	0.675843731980837	1.00450000000000		1.84889259995200	1.90610000000000	1.27260439534884	1.29259275103289	2.56319191233482
		107.200000000000		3.85949306759099	3.06339934339003	2.91397057840000	4.81456640000000	4.48252611526115		0.942091216216216	0.588442261746748	0.879807338593031	0.674626699087333	1.00450000000000		1.84772677321814	1.90776600000000	1.27151494991055	1.29245566134227	2.56243143309848
		107.600000000000		3.86161611785095	3.06247573090312	2.91490577840000	4.81176640000000	4.47860705607056		0.942753378378378	0.588468277143616	0.878024739425816	0.673409666193828	1.00450000000000		1.84656094648428	1.90943200000000	1.27042550447227	1.29231857165165	2.56167095386214
		108		3.86373916811092	3.06155211841621	2.91584097840000	4.80896640000000	4.47468799687997		0.943415540540541	0.588494292540484	0.876242140258602	0.672192633300324	1.00450000000000		1.84539511975042	1.91109800000000	1.26933605903399	1.29218148196103	2.56091047462580

## Sheet: Fig_6
N nests : 29
Procedure : circularity values were binned into 8 intervals of 1.25 width.
For each interval, mean values, std and statistical error were calculated, for both circularity and junctional protein values.
Cytosol myosin	Cell area	Junction myosin	Junction area
55514056	166.872758543342	11665158	33.7957698924447
53006196	148.553313935736	12649598	34.8241721100985
57680976	167.054970574026	13166341	37.5831313350656
39180876	123.046313752880	9055061	28.2175031517643
43776512	129.980050800387	12211298	36.4942166851109
36580304	128.890185280290	8205281	28.3264136063946
40508976	127.839299195648	10913940	34.1591306009105
37486656	120.469722750809	11260715	36.5304041918927
48560348	158.523403238267	10043216	32.6097969678226
37387820	118.981068358880	10342817	33.0579004784034
38753828	127.075150195023	9540635	30.8916917887489
39103136	135.000426993472	9441595	32.4523821052760
39221284	136.500848444979	9180884	32.4765853231909
49964216	117.590709887661	11309587	25.6042084050721
50794556	119.722309409646	12091750	28.3030420345378
58656064	116.284199732070	14086507	26.8506338989285
79870800	152.186748234927	18389464	33.2036906118073
65274300	132.705837798852	13726720	26.5000393518144
95129008	196.970085270529	23617816	44.4932529643798
84031280	173.882122577505	17974206	33.6511440194202
70274120	150.529055077381	14236172	28.5690266470041
75831880	165.205629282672	15659277	32.0780657604572
74933280	158.248799701923	16547602	34.2682388705364
45837808	118.620356172311	12230578	30.3357927282416
82485856	183.403839864106	17550568	36.0709253427536
44681724	126.944914662923	9912677	26.9717410444528
73311464	177.582498362244	14096457	33.2877053881515
54773132	133.660088038249	15011232	35.1877722406935
58354596	151.772968172440	12393726	30.0935574327626
54965476	152.680993470455	12640453	34.1711966740524
91657456	185.784382003642	15185451	29.2579810458803
110070080	205.193329117792	25245072	42.8345399768729
69737184	153.089929936983	14326158	28.6650810391029
112161232	199.905355861838	21488068	36.3245395113587
99934904	189.970880336040	19441644	34.4972593611532
90355544	167.296537592165	19001292	33.2390751367835
73635216	126.118583993633	19094760	31.7262752758739
138271296	189.873649850587	33238474	40.6923884186773
68154328	111.900876525400	16406188	26.3175242096958
89841664	127.304282505669	20319268	27.3460391205131
116074928	154.735196353855	33408998	42.1928081513006
144628688	219.192697444544	27182790	36.0582261107263
94399072	139.889315739296	25260908	34.8484008561198
114451848	149.120942956189	33068536	40.2205457062431
184132000	243.440631740167	37977776	44.1167503028093
151494112	193.722603021643	37763028	45.3148840311660
145924224	185.808486819299	42979656	49.1383402437642
112761408	149.811666969954	25817056	32.5614249213391
131733296	170.369133976346	37186876	44.9155075951383
129536752	170.151957643677	28785406	36.1188528573106
67525384	191.980464242496	8249696	20.5338912755959
53389368	154.590767762524	6279429	15.3308095086531
57648288	190.056376053884	5791841.50000000	17.4241565606487
76649096	201.987020573369	6765645	15.2582580792671
59526660	166.872156136051	5938697.50000000	14.5685174573490
57969064	179.069055412605	7068134	18.3800411243147
55515536	178.839678196091	6673808	16.2746624690354
69618272	210.663577184836	7116477	16.6740357575757
66288416	225.498248283085	8780345	18.8762343502760
59005964	180.111482611845	6081745	15.4640805754761
55405672	176.335766243023	5700519.50000000	15.1615029752185
43006460	152.512599778163	4677119.50000000	14.5082559102386
49872864	154.010069115389	5997694	15.0525605512378
42557384	135.873017686137	5194954	13.5279990861202
46081836	163.074914841339	4744968.50000000	14.1330756585887
40217172	130.837871425220	6063385.50000000	14.9193933042110
56442812	166.593209827013	7315903	15.8389592610702
88251312	265.632425680919	11347512	23.3289934345281
59679840	170.356884009761	7788057	16.2867164322540
63804024	219.180447643522	7079867	17.3273910792779
52364248	184.189009003913	6752578	17.7993715396167
44254112	176.782518853269	5615589	16.9159892180183
29388692	119.028277493435	4297992	13.5278762488642
75052056	214.607058060744	7630157	17.5209036930407
32660240	131.648342954073	4203066.50000000	15.3428796675584
47652808	160.218219102141	5936559.50000000	15.9842868393293
39418588	158.873683294592	4797085	15.6937692559134
47172636	176.856104259419	5588346	14.9800515210107
32849800	147.208915239350	3688236.75000000	14.3022345799157
53066932	198.998432039636	6394187.50000000	18.9367230601462
34228392	136.500864429226	4420487	14.7258520923305
46240104	129.579192993728	5930668	14.9328905966944
73190152	189.756376370126	8003729.50000000	16.4081000205414
67478008	130.663537144023	8986479	15.6946162945150
58459940	130.313970379689	8296168.50000000	15.6462499932399
72949520	254.996933417063	6321400	19.8577519269533
76442416	196.048514548681	9351587	19.2153450048592
61710880	151.065144806709	6870615	16.1543554390258
49038176	151.493662276511	6992113	18.1985943575555
44234456	129.592470803564	6439816	15.6696583270757
66834892	171.724859806016	8901696	18.9971974714902
44271252	111.756949974918	7741143	16.3715047541965
45777344	130.778104020043	6690567	15.4397487798689
70419536	199.954950785796	10993973	25.6765117542431
46572088	155.610885594473	8487564	29.7549213824535
48512832	149.596022890526	8580268	26.7900717960783
60464120	194.983118129030	10657696	33.7234243733474
54337244	175.949978034688	11569962	37.0510843975796
69533304	212.928113028736	12418748	36.9904580924344
34079632	127.066351929459	6639494	24.7816327984794
40997096	153.347485637971	8237444.50000000	30.7227935690871
53016928	149.825082395414	12114418	33.8080794526308
55731016	163.280090904372	10691989	31.0492520958440
39295904	151.677843229058	6799301.50000000	26.2940628841797
48627432	156.784817421685	10062501	31.5457146729090
46021552	157.897910076139	10669321	35.9380758701368
42776456	140.510427749938	8475675	26.5362197733865
35985200	137.737193132787	5906288.50000000	25.0958831983313
52271592	130.551760478246	10334536	24.5517678764901
87288672	205.560099568145	20006896	47.5905193381504
82905928	181.915997094514	16245040	34.5706621569142
79109536	177.874054604236	16489937	37.0268805915541
92781784	205.147889084567	16955160	37.0993753289079
70883008	166.414815130862	14984178	35.7199349888169
76944536	181.877750954563	17652020	41.5883197245367
71219520	158.391310406369	14894692	33.4207216219313
70035480	154.458481779377	16896660	37.5709751793921
81241928	217.378486026249	11555458	30.7222508525478
44576956	125.103186940222	7861125	22.0948427797671
60094456	145.879536919424	13949192	33.8562712850647
70483880	177.811776276300	11212074	27.7093654613127
51168348	119.730680460282	13239386	31.3272096687085
55928468	142.212818893715	13051542	32.8639469627497
44800316	127.922366429111	10821098	31.6297359110123
59891464	135.731657094751	12553130	28.5330073930188
83809792	158.091268839609	21892482	40.6571983565316
58086312	104.158329426955	17620484	31.3274851232009
77773192	137.543002975127	19336804	33.7595462795572
84452744	141.112177733888	22178484	37.6073325701756
57899616	106.784662703608	17320060	33.0820630360380
71578512	122.937465138360	20444250	35.2961299905788
55055932	101.448042413265	14340226	26.6688362153343
60582060	107.437314468571	15429809	28.7016254123267
45197948	86.1412588540594	13415838	26.1485161645638
32611954	80.7079687769284	11808926	29.9841946743411
24025704	104.159573196470	4946311.50000000	21.7806251661107
35686136	120.362003592381	7620051	25.7858177704029
37916900	118.099111605481	9353069	29.7668193711833
33537546	110.693269950831	9407915	30.9525282779979
49156796	174.389311989091	11253876	40.3302606148318
24159166	93.7288310449412	5661980	22.0103966998860
35585208	133.998735623303	9923860	37.5109561774424
38926356	145.191883853716	10574892	39.6648650823566
34417332	139.564269078779	10151830	41.2618876631812
31005724	127.911556878913	7079232	30.9766209525082
27061756	101.424854946259	6683835.50000000	25.5559197846680
34059524	133.018825623264	9157888	36.5066590981623
24190224	104.377221501418	6489775	28.0242962870898
23240270	111.843272957703	6021163	30.7589204366720
27137916	125.588547237087	5896291	27.7459042474065
47956724	137.084001824461	12361491	36.2524381768299
44590488	146.643436734800	12084434	40.3666897940674
38302924	122.237032785506	10008191	31.4486425518473
35819400	141.454189529877	9987241	39.3876306247836
38349260	134.542966423940	9780670	34.5462781150896
23524270	96.8866383074503	6438328	27.2739624099045
29317656	97.7822624041688	7022504.50000000	23.5954827976458
27249318	107.947283066462	8214358	32.9375951157710
24639832	102.549737642994	7406897	30.8072344164061
20176290	87.3881357583085	5776177.50000000	24.8419239162455
23592910	103.202942592870	6569316	28.0847233763289
19727924	87.9811105760435	5214649.50000000	23.4865639325138
18536428	91.9864705239516	4315537	21.4416909752000
17863960	82.7168592581763	4568616	21.1389956191240
19880488	98.0107160946075	5575137	29.2338787928812
23240680	138.341177149138	3506784	20.8849567097510
35496712	168.494586713362	3726986	17.1217381771634
46798472	198.805922789974	5294701	22.7362982991013
31153768	144.705935285087	4197606.50000000	19.2635239819679
32798704	145.093942841667	4840262.50000000	20.2800106956618
31939368	142.226339490556	4356565	19.7476281398980
19183260	108.251347580085	4170578.75000000	25.9439898465857
30630772	142.614500128185	3901486.75000000	17.7875176133884
32900400	159.117300324425	4369477	21.6956263158774
29643544	155.317914098396	3888738	21.2600891658620
32659726	147.271325657388	4480764	19.1425630695648
31594908	138.547250751499	3566575.75000000	15.1737449393930
29953244	146.654459267861	3038107	16.2869041790615
30226846	149.436652645510	3164781.50000000	15.7664898209330
24012668	156.528566993955	2830654.50000000	19.2757474943224
33051544	202.654753007701	4112424	25.1322155443191
25064640	123.555013538930	3285735.25000000	16.2384488015732
27786448	145.625855811475	3479497.25000000	16.8918373521012
26623400	145.203641636131	3247195.50000000	17.2187564121586
35679936	185.543679981455	4308915	21.6955715267014
24153526	133.114772211580	3578238	19.1183073143789
22541956	133.500543011670	3377107.25000000	19.9167851015977
17185390	92.6388871437128	2774709.50000000	14.5081303520904
31662232	192.271827336338	3403718	20.5218507920099
26540072	138.643358261053	3534182.50000000	18.1743890513884
24020060	144.487282641844	2650501.50000000	15.2824426140298
29417562	201.575166151575	2946161	20.6911451565188
17309020	95.2035523777681	2631366	14.3144216959113
18015300	108.102641695839	2572529	15.8874650078904
20743310	139.417760007648	2499043	16.8433537004308
96189208	262.158936793690	10342922	25.9787665114634
55255408	167.476839539135	5590162	16.7464747648509
65731208	170.307880883624	7269296.50000000	18.0049036833236
79762080	188.530712975956	7718650	17.4845741885521
94292640	226.307163909847	9820338	20.8967781101331
34230232	109.577086957891	7534621	23.3920276317694
68021280	175.753195358672	8319743	18.8640016405445
49264812	146.205387554421	7423000.50000000	22.0947525339626
60146512	157.409575524184	9547578	20.5459027280529
60776480	177.773982063846	8043615.50000000	18.1016658773241
42220548	162.358393228873	5411138	18.2348157311178
61625048	161.982816060395	7714874	18.4162246578363
75408336	197.327200533290	8951415	19.5415663845664
58723552	148.987821811556	8001662.50000000	17.2304663566671
67764080	195.186474549978	8444000	23.0264629840627
52170600	147.451558598694	6807588.50000000	16.2503980407350
68431952	193.770713393383	7800707	18.4042031430670
68132416	186.885389452766	8800222	18.9486853435756
68796368	187.127732547640	9895042	20.9331166973263
44014720	164.989762832457	5099104.50000000	16.2388720289105
46286764	146.761565221028	6731046	18.5252036175890
52253088	148.443492584331	8605700	17.9201728122015
24093090	101.316505481111	4759335	17.1001520124933
46748960	159.079576344461	6436389.50000000	18.6704316440509
51214600	146.014897077145	9395395	25.3988833446248
58841732	121.743415157160	15144865	31.7275647223429
54649720	109.703572327082	16418538	32.8408408974506
62243248	123.171598957752	18922230	37.7295354882675
58775032	128.578826025224	17728316	38.3945300572001
54784520	118.937119040225	13899568	31.6189054613408
46763428	96.0182169773937	14303906	29.3439590328063
48575368	124.259243612666	12584978	31.9451380463084
49238736	102.092567013783	13268237	27.7346058408009
38670312	92.2534747030672	12705748	30.5414400494863
37087796	97.2150654608640	9435734	24.6607738697315
49153996	117.422144180324	14004526	33.7360604512983
46236252	121.874150859358	10808285	28.4840844824823
37666336	97.5771799713033	11281585	29.5732854269282
34341848	94.7335751149949	9704214	26.8385992058165
21474526	99.5009318194159	4980632	23.1116845239840
31196174	91.3447993199419	8886806	26.6326485806475
46680640	171.313353437043	6307803	23.4137477270288
42112480	148.722350991597	5243131	18.5615505128476
79459472	282.367481518063	6262734.50000000	22.0947931270570
53684752	191.605345393437	6246267	21.8044314245286
39435708	184.468827403984	6084930.50000000	27.0442339998156
61137884	233.025079430317	6646398	25.4950638420179
71083224	284.171578796917	6092943	25.3135095072990
61057676	301.397012913917	5854607	28.4724349031188
42292356	219.692903133336	4249066	21.0182259924500
45758856	253.188238316515	3954753.25000000	21.3815948427345
31740078	193.965646009335	3267116	19.6144707509242
28280688	160.533594272250	2987610.50000000	17.0492193999310
54489236	217.522244981507	7589705	28.4834716373917
70319536	275.857674932219	7868801.50000000	29.5001534445630
62529396	186.001550218444	7829375	22.2156557047530
64113980	215.017756287708	9085168	30.4921694370200
60534668	210.568320396488	8840041	29.0405901661566
78424368	256.460461741737	12304438	37.5585879980066
78244448	264.796914425310	11390042	34.7391728361726
55466104	327.209454103331	4783036.50000000	26.2813495485601
71497000	248.426529645868	11833447	37.6312257152056
74229216	283.058425223347	10618782	37.9218615361609
57403848	238.472833411880	8272389.50000000	31.8842574877558
50190296	244.967311733973	6562940.50000000	32.7671662505474
38444440	252.709338415880	4673782	30.2259470302005
38016136	232.381047210834	5409339	32.1619054956087
35703848	174.702032298291	6257744	30.0688909598244
41971080	166.850214552520	6727711	25.5436450377784
35552924	143.302987680367	6005611	23.3171336371418
37445856	145.614275827351	6497500.50000000	23.9221725344901
31015286	139.854886311937	4745970	21.3448318572175
38005456	141.403223775819	6947032.50000000	25.5557564694726
35076940	190.796650216189	3854509.25000000	20.0744249306642
46586364	185.848751791085	6586957.50000000	25.7010240801372
39970364	151.095529266484	7629838	27.8184409002842
39050712	170.976218508166	6109067	25.9550490556768
37930628	162.820615171615	7153853.50000000	29.3068039857217
47964696	194.730114509479	8240030	31.7753086025680
40533304	190.316891759935	5445326.50000000	25.3746755987565
39876732	174.958812772707	7352662	29.1375347086359
45411248	262.180398435552	7302928	39.8346834083282
50574700	217.879079693904	8186146.50000000	32.5015569949177
41504008	194.041785261318	6601687	29.2708544305897
23612916	139.528418809574	4288992.50000000	23.6561299417555
37363288	154.180509138521	6013863	21.4900018904194
21825718	103.396055585208	4946866	21.5165854843730
34992700	137.287135228072	5670192.50000000	19.6383681453257
22453140	96.6340896976021	4349039	16.7835600038871
52248776	187.695791129923	8244420.50000000	26.8016125317472
39399196	154.892900404377	6111860	20.8847192584139
34030392	175.294596477678	5864514	29.9722452755901
48678680	193.226815493427	7727947.50000000	28.5320758888190
43776976	200.813969377012	7198480.50000000	31.1699438869883
43107860	210.566198731632	6935165.50000000	30.8795057254551
23406928	138.213896444087	6367842	35.5279105061510
46477704	248.523565566285	7324556	34.9329577348063
37576956	218.140242965517	5235097	29.7299635979344
39424488	177.979575768815	6846182.50000000	31.0971837819730
39351600	166.024453871748	7996503	33.8075468769510
39190924	180.108862170029	8675939	41.0916924262989
27214824	173.818735443916	4115420.50000000	26.7171827512756
38204096	180.847113167965	7706721	36.6873164169775
40499504	188.481911243478	5729116	26.5837347963225
42362564	243.126502599692	3763207.25000000	21.6591247092155
44480344	212.464370923154	7447404.50000000	36.3001092411315
35950272	172.449482248453	7474091	36.0822625012866
35088680	173.744350789466	6752881	33.8922030094553
30203760	149.979825979592	6754024	33.8558850840841
37920080	190.708844866792	7353753	37.5222692787338
36440900	179.564446499158	7302235	36.7357107662421
35462688	199.251352042654	5982191.50000000	33.9890142758570
29436108	179.951567134876	6053021	37.7520975194231
17010060	73.3163587489442	3707307.50000000	15.0529160474416
20286768	122.901111849852	4416250.50000000	26.9954237529818
19578944	124.509618098998	4156875.50000000	26.3539366639849
20495538	127.414643379819	5190576	31.7508336514044
26393400	155.087395592089	6909304.50000000	40.7048370987595
24714782	143.277635787357	5695607	33.1422214590508
26299154	150.417116761926	5199989	29.7663962035636
16950628	91.2838559297511	4162414	22.6999497245330
30964938	167.043442323593	8017774.50000000	43.0646485831363
29011464	162.179537271244	5193108.50000000	28.3629605736337
33502332	170.781863722370	6817957.50000000	35.2720407324122
35901048	205.014098673229	3817267.25000000	22.8573106467831
14996148	80.4302412070857	3377134	18.2592119332650
29456276	153.164783544200	5430892.50000000	28.2539684808075
33500238	177.958077466976	5659287	30.2627072147192
38452972	200.523193949049	7003615	36.5907800023565
26089202	106.903730953942	6581361.50000000	26.2812683306418
25904400	113.934176498522	6092616	25.8579369801494
34182056	158.063692137796	8575648	36.8085512134798
25811642	116.305691458979	7351415	31.3876053868558
26041500	130.003671738861	7187244	33.7110175145372
30849772	144.511297327573	8438222	38.5871494466154
38829076	163.085179623397	11002000	43.9838688143731
41012312	175.572100712426	10062804	41.7574112034085
41165740	173.712795875779	9227483	37.9588119676578
38368880	177.475410718940	7830075	34.6190984892224
90937328	300.507038558811	8526095	27.6003773672779
57095228	151.008994065305	13782765	36.3002525377281
41523944	137.033032156340	8827770	27.7213077238491
63186640	169.135076381150	17001712	45.1091839278516
77998920	213.266839162167	14908028	41.0077692074129
36658792	102.136847387600	10640186	29.0281108029080
44716476	128.285057244203	10123166	28.5925597517444
62035864	187.624646981979	13967066	42.2052676100486
34284176	88.3436144062193	9086392	23.4986866576361
36894520	105.875923483471	8207138	23.6679166289266
48628932	167.720013253231	9796165	34.8605097741868
51029252	156.201103287564	8222168.50000000	25.8580881965573
38528948	150.198136819279	3981044	15.7785054248045
42716304	144.124130177327	4412351.50000000	15.7906261401003
50239036	163.992675070951	4735903	15.5365295471650
84750152	249.297957185954	6306005	18.9729370219417
77851440	289.446217749281	6074090	20.6186174198878
69813352	214.620164692948	6641849	20.9333423297119
83325472	264.654252365868	6070501.50000000	18.6706203544026
75611440	218.782730789054	6910444.50000000	19.8442944839818
68659544	220.987039191320	5953434.50000000	19.5297845981454
74359048	261.715025849550	5824907	19.7596917328666
99129464	241.120270579733	11694109	28.7863185371509
108431296	200.135053832333	11961349	22.1674035848163
90921632	176.723288702260	12201090	23.8132016918189
90084128	203.343608702233	11996984	26.1364093618211
120815088	221.503002156829	13590602	23.2441447125815
168864544	322.794300534051	15135874	28.5806769210028
140630608	285.210388806036	16648697	32.8516953879610
153143008	304.485402103676	17068196	30.9640566674210
101821328	220.854611526638	12962692	25.8462498138104
85008992	208.280275320752	10140412	24.0914534688721
76438792	202.060270913913	8426838	21.9254793351058
86150744	218.490543836070	14796758	37.9215404459223
92034384	227.916105258278	16287652	39.4340396272488
111861408	264.265095873505	16045508	37.6069438195785
87775816	204.708513071708	18246000	42.7373678517656
90573048	208.035983536272	18942136	43.8748207379309
76332912	203.365883558208	17841896	46.3434220900146
59603236	186.243685434866	12673162	38.9863062730861
84742576	191.337769884596	17809102	40.1358549796374
93608272	215.005596887533	16461448	38.6717643723585
69255048	190.079870254115	16018095	44.2257998620847
82568336	197.956581541533	15803722	36.9656466975730
87363088	193.116579210576	15978856	35.7193841919722

## Sheet: Fig_7
Group1 : WT wandering larvae
Group2 : e22c-inRdn wandering larvae
Group3 : e22c-TSC1-RNAi wandering larvae
median, as well as 5th, 25th, 75rh, 95th percentiles repesented in the boxpots were calculated using R studio.
Group	Area			Group	Area	Perim	Circularity	Solidity
1	1849.635275			1	154.805237500000	120.265447500000	0.134497363412178	0.434264489669581
1	1419.293775			1	166.020037500000	118.164455000000	0.149415846339138	0.519948298147350
1	1403.1725			1	190.387100000000	103.654272500000	0.222675772154345	0.593549755994059
1	1084.89965			1	179.674850000000	128.023175000000	0.137758995643454	0.444659732136787
1	1943.929525			1	236.330750000000	131.331495000000	0.172183813053973	0.484995944849959
1	2541.97725			1	173.604575000000	117.052807500000	0.159223571281839	0.461645034271547
1	1650.889975			1	170.642175000000	138.554357500000	0.111700692205022	0.421102823473315
1	1633.406525			1	147.776150000000	102.884405000000	0.175434543502549	0.453699022581732
1	1505.61335			1	121.511300000000	77.3124875000000	0.255462546940109	0.630992117037142
1	1484.889775			1	133.103012500000	121.529700000000	0.113248614438310	0.418956765272186
1	1500.415925			1	165.901012500000	118.899822500000	0.147467557806644	0.455819046899781
1	1315.768475			1	165.907625000000	111.439715000000	0.167878942522550	0.380393141995855
1	439.07			1	134.280037500000	109.381617500000	0.141036861589061	0.496730356595484
1	1197.404725			1	146.982650000000	123.207320000000	0.121675437178623	0.474188659058488
1	1036.1523			1	232.350025000000	148.609612500000	0.132208319226912	0.558251150558843
1	1471.929275			1	161.298712500000	143.356815000000	0.0986288746083201	0.431638669484926
1	2944.083375			1	26.4169375000000	26.6901200000000	0.466005754801832	0.763094278807413
1	1579.62045			1	241.263675000000	163.511197500000	0.113398368043618	0.526109699596473
1	1728.785225			1	135.338037500000	106.295822500000	0.150521086692585	0.386112095789515
2	1909.861925			1	138.439300000000	106.248155000000	0.154108454179759	0.506288196373554
2	1674.3908			1	170.576050000000	100.650127500000	0.211592007299050	0.562258383529623
2	2013.519475			1	127.687375000000	88.4558150000000	0.205071376373623	0.493010695753468
2	1832.16505			1	23.4413125000000	47.2209550000000	0.132105912891822	0.953120506183492
2	1881.243025			1	67.4475000000000	38.0467150000000	0.585519536569515	0.868832309043020
2	2295.238425			1	236.674600000000	66.5782725000000	0.670959754460302	0.989279299506062
2	1658.983675			1	20.6508375000000	17.8048750000000	0.818596107540067	0.978275181040158
2	2633.4149			1	121.134387500000	109.144947500000	0.127782105286831	0.383773568320661
2	1100.782875			1	105.833062500000	96.8482850000000	0.141790573259105	0.406090289608177
2	2431.99815			1	106.117400000000	102.616282500000	0.126637961217670	0.415247320019590
2	1207.587975			1	163.904037500000	115.670047500000	0.153942199710300	0.547896068061623
2	1677.22095			1	171.356325000000	119.223317500000	0.151491267362935	0.480972190124027
2	1885.9908			1	135.417387500000	130.499125000000	0.0999238354682233	0.321373009830856
2	1737.116975			1	164.254500000000	128.809430000000	0.124403277901601	0.474418233981511
3	1909.29325			1	151.942025000000	134.763325000000	0.105134278512639	0.516868777426509
3	1736.8128			1	160.637462500000	122.464420000000	0.134597452220519	0.548514479127492
3	2035.578775			1	189.487800000000	131.434937500000	0.137838161447908	0.570660934981193
3	1850.058475			1	228.415587500000	144.533782500000	0.137403205552300	0.557349164526565
3	1419.5186			1	169.484987500000	119.527492500000	0.149075227961691	0.526385393114628
3	1402.550925			1	153.965450000000	114.935600000000	0.146461677841169	0.530879423204630
3	1085.21705			1	95.5175625000000	61.2753925000000	0.319683993374483	0.659642823396012
3	776.81005			1	301.391137500000	83.2876575000000	0.545982907009634	0.985254750515645
3	836.891225			1	10.0906750000000	14.4782700000000	0.604918323619055	0.950201884253028
3	694.60345			1	84.5606500000000	56.5353225000000	0.332459256162303	0.722956379370834
3	766.560675			1	30.4505625000000	24.6940075000000	0.627511995474407	0.867218282111899
3	1004.2007			1	188.905900000000	93.5828025000000	0.271058663564749	0.630000000000000
3	775.844625			1	261.616950000000	147.601177500000	0.150902382984230	0.525561421264258
3	532.72945			1	218.126537500000	102.559817500000	0.260593687159759	0.620360020043943
3	636.532475			1	218.681987500000	127.592155000000	0.168800967351493	0.581449275362319
3	1137.389675			1	229.261987500000	138.897402500000	0.149332270664303	0.546691846835113
3	1247.924225			1	166.767250000000	98.6967950000000	0.215136714217674	0.578215198258730
3	935.1662			1	249.595425000000	134.508657500000	0.173358846418462	0.614146618931308
3	820.888975			1	136.733275000000	91.9132325000000	0.203389252349759	0.586456008457653
				1	203.426950000000	107.330937500000	0.221905724648911	0.564834749763928
				1	237.924362500000	103.656572500000	0.278262760715067	0.616672516672517
				1	150.216162500000	77.4530175000000	0.314666016909672	0.713888888888889
				1	136.951487500000	84.6222325000000	0.240329819546654	0.497987177575667
				1	35.3901000000000	39.7835600000000	0.280985796756069	0.576492110679168
				1	65.8737250000000	55.3727300000000	0.269979143358094	0.629057798891528
				1	82.5107750000000	84.9921875000000	0.143536554194223	0.462098668754894
				1	143.550762500000	103.723215000000	0.167673113339392	0.538429815969895
				1	190.830137500000	113.506782500000	0.186128638621453	0.494293487862620
				1	136.806012500000	90.3100750000000	0.210786427248397	0.585699202252464
				1	36.4679375000000	27.9695525000000	0.585800893841162	0.822395023328149
				1	164.519000000000	111.352315000000	0.166735249719788	0.477291724714405
				1	147.042162500000	100.293282500000	0.183699533736474	0.564028398632658
				1	205.800837500000	145.488570000000	0.122179755390614	0.510509282916028
				1	159.427375000000	113.336927500000	0.155965983967092	0.419295392953930
				1	218.615862500000	126.998122500000	0.170332269741262	0.601245638389675
				1	73.3524625000000	71.6418375000000	0.179593713057523	0.459163259980865
				1	98.5989875000000	80.4205925000000	0.191578947225845	0.552922957801007
				1	114.138362500000	87.9789675000000	0.185303567205561	0.535945177139902
				1	173.597962500000	132.007062500000	0.125187265654936	0.529757654668403
				1	167.593812500000	135.158350000000	0.115287462930777	0.437542785083769
				1	208.459062500000	111.779080000000	0.209657104039336	0.580986315909177
				1	145.607250000000	91.0348050000000	0.220789253525159	0.516089948628477
				1	34.0808250000000	31.0011250000000	0.445620390433815	0.700771649042584
				1	168.188937500000	114.369742500000	0.161579032899238	0.523821710386010
				1	128.626350000000	96.2417175000000	0.174507091649699	0.522991720742896
				1	115.765037500000	94.0744850000000	0.164377958273092	0.340566459425413
				1	83.9060125000000	77.5271925000000	0.175426351977587	0.425519915403595
				1	87.4899875000000	82.8298425000000	0.160248711939482	0.388490542712325
				1	108.154050000000	86.3970850000000	0.182076740992068	0.530234443618674
				1	161.973187500000	100.157007500000	0.202903861624814	0.430036231884058
				1	105.753712500000	114.918982500000	0.100628718538073	0.368397865779040
				1	133.744425000000	117.716702500000	0.121285637654972	0.356836975782634
				1	71.7919125000000	65.4877850000000	0.210360785541146	0.609851169383416
				1	116.380000000000	99.2728300000000	0.148397782599683	0.428658691779079
				1	116.188237500000	80.9186000000000	0.222984824302205	0.586187807072175
				1	137.751600000000	116.382875000000	0.127799264162583	0.455101295856908
				1	116.208075000000	83.0005025000000	0.211975040917359	0.571737368278844
				1	22.2312250000000	20.7533600000000	0.648629084973344	0.855460385438972
				1	60.4779250000000	43.9204550000000	0.393979010322810	0.698776029248132
				1	51.3394500000000	45.4582925000000	0.312201394259838	0.638477437133999
				1	71.4414500000000	64.2891975000000	0.217212150476870	0.521170988654781
				1	108.200337500000	96.1027975000000	0.147219866507355	0.508736471508671
				1	218.377812500000	109.809130000000	0.227583867757312	0.712846235795455
				1	136.290237500000	116.686935000000	0.125785374604446	0.424201955800629
				1	121.815475000000	105.730310000000	0.136934637334058	0.499744448861378
				1	113.457275000000	79.2123450000000	0.227225188258284	0.598234953703704
				1	143.140787500000	120.493377500000	0.123893040161311	0.462132369348864
				1	26.5227375000000	27.1550650000000	0.451987597195999	0.716119290298226
				1	155.188762500000	86.7519750000000	0.259126239520695	0.566729603497963
				1	139.140225000000	102.888545000000	0.165168990326378	0.517535787321063
				1	141.342187500000	108.846350000000	0.149918052551837	0.558024557209606
				1	153.337262500000	131.625837500000	0.111218049581421	0.395285811075848
				1	178.220100000000	125.823397500000	0.141463282526166	0.490614495599955
				1	104.517175000000	91.2837800000000	0.157619626994985	0.471025817340751
				1	147.081837500000	93.6706050000000	0.210650386541480	0.563170846641185
				1	187.378412500000	135.173587500000	0.128868193056470	0.520963118669979
				1	142.889512500000	112.848465000000	0.140999933059473	0.578638497652582
				1	19.8441125000000	19.4289625000000	0.660605711789053	0.893777498428661
				1	116.631275000000	93.3168075000000	0.168308148400958	0.528007001750438
				1	77.7828375000000	65.5808775000000	0.227268475765807	0.536180760797026
				1	65.8208250000000	61.9786750000000	0.215322101823047	0.559404184891831
				1	114.290450000000	90.7544350000000	0.174374948329452	0.495632926537449
				1	56.1533500000000	48.1402650000000	0.304486878035475	0.636092351185802
				1	135.245462500000	103.095775000000	0.159900871967197	0.543653867433883
				1	90.4259375000000	78.9067900000000	0.182504732928770	0.557358845135389
				1	132.111137500000	90.4349650000000	0.202990889326872	0.521456788787272
				1	64.2404375000000	54.7556975000000	0.269252486672604	0.601581745105666
				1	89.9233875000000	72.1814175000000	0.216886095220584	0.589027476500362
				1	130.709287500000	96.4703375000000	0.176493499980466	0.547038527889592
				1	59.0826875000000	47.5357100000000	0.328571685764447	0.744910388028537
				1	118.813400000000	107.937735000000	0.128152973388871	0.475305216426193
				1	130.180287500000	103.763062500000	0.151939092449681	0.438841899804815
				1	104.166712500000	61.5741625000000	0.345256445511882	0.592980821492352
				1	110.918075000000	94.3797525000000	0.156478444217414	0.442331017752784
				1	75.9115000000000	64.2611375000000	0.231004595419557	0.590391229578676
				1	84.3424375000000	66.8910150000000	0.236875661481341	0.637909451283121
				1	72.6515375000000	68.8096750000000	0.192821590292072	0.606306515186645
				1	119.441587500000	108.593752500000	0.127278705545466	0.508019813657271
				1	174.649350000000	142.931142500000	0.107429389387326	0.462982616651418
				1	13.6614250000000	17.1088950000000	0.586491799810236	0.770766773162939
				1	124.804325000000	96.2049750000000	0.169451117638195	0.534458343167335
				1	179.205362500000	132.731275000000	0.127824567776560	0.561307549851415
				1	162.680725000000	132.845297500000	0.115838677799949	0.444536611115301
				1	114.138362500000	87.4560625000000	0.187526073753172	0.459760558696375
				1	122.569300000000	98.7004750000000	0.158107723068199	0.503717155666534
				1	127.429487500000	105.369900000000	0.144227031432108	0.505533640149025
				1	118.324075000000	101.729805000000	0.143676770652586	0.399831571067652
				1	15.0831125000000	18.8646000000000	0.532605482212271	0.799699924981245
				1	201.654800000000	114.491355000000	0.193318331212870	0.580411077116184
				1	170.040437500000	109.368622500000	0.178639129314003	0.476049856184084
				1	211.560325000000	109.095267500000	0.223373817533988	0.610089765199326
				1	231.814412500000	140.312880000000	0.147963712667522	0.618481944393835
				1	198.904000000000	97.0613800000000	0.265314177295239	0.616399781448325
				1	266.741637500000	150.894432500000	0.147215739490787	0.571111888927780
				1	231.020912500000	126.758462500000	0.180678814893964	0.564098300688371
				1	222.166775000000	109.377995000000	0.233361419916929	0.506641895030190
				1	184.072162500000	111.079305000000	0.187469953175929	0.548708562131381
				1	238.281437500000	110.593890000000	0.244814877926206	0.669739097314797
				1	182.776112500000	81.5195900000000	0.345625141579068	0.628731082654249
				1	210.105575000000	116.572395000000	0.194292484508479	0.558292877327730
				1	176.414887500000	123.340260000000	0.145725440553465	0.458340760811437
				1	277.235675000000	136.616952500000	0.186659368572235	0.571312667860340
				1	224.183587500000	116.009355000000	0.209328159215102	0.665147052890628
				1	210.389912500000	151.730080000000	0.114839529207768	0.539557462975340
				1	259.791900000000	163.833945000000	0.121626355226809	0.549920393689391
				1	225.142400000000	130.532877500000	0.166045584662257	0.585486901343543
				1	235.616600000000	129.165700000000	0.177468527120777	0.668455598455598
				1	268.203000000000	152.618915000000	0.144696082073206	0.635861846352485
				1	80.5402500000000	61.4211550000000	0.268279123964016	0.615311710193766
				1	190.717725000000	107.229105000000	0.208437357816692	0.645375362919950
				1	142.043112500000	93.0680625000000	0.206076608585438	0.603524485285565
				1	91.0276750000000	62.2459350000000	0.295230569651987	0.641814137897689
				1	94.2082875000000	57.1152100000000	0.362907060363932	0.691575678653711
				1	125.525087500000	72.1537600000000	0.302985930341879	0.616315613507188
				1	146.288337500000	90.9005425000000	0.222477767649798	0.472381540633548
				1	144.423612500000	92.4213025000000	0.212473072626790	0.533117932148627
				1	118.905975000000	88.7874175000000	0.189544284861525	0.509906828635452
				1	144.681500000000	82.6613675000000	0.266083347308990	0.599254952870125
				1	172.030800000000	101.658447500000	0.209184319686332	0.555697484913888
				1	171.283587500000	93.0065950000000	0.248827355856967	0.656855070194666
				1	136.038962500000	97.8346975000000	0.178602429443741	0.526929217668973
				1	154.560575000000	83.1579950000000	0.280866905591590	0.594026259350317
				1	145.759337500000	107.119855000000	0.159626980070625	0.585026501766785
				1	152.517312500000	92.2515050000000	0.225207105077201	0.505040915050409
				1	153.125662500000	102.316132500000	0.183810202452570	0.449883262217213
				1	129.942237500000	102.586382500000	0.155160358211589	0.453347441323586
				1	134.974350000000	68.9743550000000	0.356521572037127	0.705380624067098
				1	154.877975000000	108.899307500000	0.164115382620049	0.528092518026032
				1	194.830700000000	141.044912500000	0.123070057478530	0.489183314356692
				1	279.768262500000	156.928770000000	0.142758891848543	0.577109956466788
				1	232.118587500000	159.734195000000	0.114320466582863	0.504259501965924
				1	222.616425000000	161.504447500000	0.107250196198843	0.522951772225450
				1	166.119225000000	89.9685825000000	0.257898017893256	0.679852908402050
				1	167.104487500000	136.973452500000	0.111924502257703	0.429397778487526
				1	142.783712500000	119.101187500000	0.126490046006968	0.417006171594530
				1	176.547137500000	138.729445000000	0.115274499886080	0.459004051195641
				1	157.238637500000	91.8954650000000	0.233981206800576	0.623640201331385
				1	151.571725000000	105.656825000000	0.170621181648149	0.476943005181347
				1	145.104700000000	109.911767500000	0.150939518401470	0.574596774193548
				1	119.130800000000	55.2308200000000	0.490762013866012	0.778013807753585
				1	80.3022000000000	59.2994050000000	0.286970091444947	0.556923370550625
				1	110.117962500000	94.9214600000000	0.153581608599733	0.364502243795219
				1	127.469162500000	124.006167500000	0.104166584739637	0.485741596303967
				1	136.369587500000	129.068985000000	0.102868782857802	0.507078640074403
				1	107.327487500000	107.819055000000	0.116019178148091	0.330401578857045
				1	118.628250000000	98.0449750000000	0.155076970236410	0.413854522697733
				1	160.644075000000	144.653382500000	0.0964755780444214	0.493354349493056
				1	119.560612500000	111.466567500000	0.120922951767683	0.429105780260336
				1	129.809987500000	109.519847500000	0.135997934141244	0.410083592279750
				1	131.264737500000	140.973152500000	0.0830013421327629	0.416503558718861
				1	106.157075000000	91.1427325000000	0.160588602279617	0.417360997658335
				1	103.803025000000	77.3575100000000	0.217979127314225	0.525315133365833
				1	75.9115000000000	70.7450675000000	0.190600970013552	0.510809546092653
				1	122.324637500000	87.2473375000000	0.201938644262935	0.402430759499390
				1	117.378487500000	97.0087675000000	0.156738757345190	0.523449039881832
				1	90.5912500000000	86.6676225000000	0.151559216066114	0.456739877903305
				1	141.203325000000	131.532917500000	0.102561858275565	0.430497265674679
				1	128.097350000000	115.044792500000	0.121623102922035	0.484533920520080
				1	177.644812500000	158.757902500000	0.0885710287795028	0.411706062067857
				1	149.865700000000	134.569377500000	0.103996715599550	0.476927827774837
				1	103.135162500000	90.3272100000000	0.158847150672375	0.493991102848416
				1	156.775762500000	135.849615000000	0.106751002408297	0.481702127659575
				1	140.859475000000	110.637302500000	0.144608150762480	0.500906729402539
				1	119.844950000000	114.450127500000	0.114973311681745	0.456932215975390
				1	48.3506000000000	46.9880800000000	0.275192334736429	0.567439581972567
				1	146.731375000000	110.621720000000	0.150678760046495	0.404352111608158
				1	98.5196375000000	91.6629925000000	0.147348122449290	0.458694807717208
				1	18.0124500000000	22.2050625000000	0.459069724879777	0.861601085481683
				1	98.7576875000000	74.5447825000000	0.223329591802435	0.555822421941582
				1	138.359950000000	100.210080000000	0.173140011785589	0.538387510692900
				1	33.4129625000000	28.0654050000000	0.533067517855462	0.813593539703903
				1	27.6468625000000	23.4165300000000	0.633593390668066	0.860215053763441
				1	103.373212500000	71.8057125000000	0.251941601201068	0.633641715727502
				1	141.580237500000	101.136405000000	0.173939203212230	0.503615046409380
				1	158.098262500000	117.594515000000	0.143668921152021	0.425235028499519
				1	180.984125000000	153.596242500000	0.0964026924437593	0.482711539171187
				1	116.499025000000	118.262147500000	0.104674436764273	0.425058548009368
				1	141.864575000000	119.036730000000	0.125811937117674	0.486674886191199
				1	10.6791875000000	14.8135525000000	0.611546709521456	0.842696629213483
				1	122.172550000000	100.691240000000	0.151425886305410	0.510742751530553
				1	156.550937500000	110.565715000000	0.160925393321122	0.603182154561793
				1	121.855150000000	95.8511775000000	0.166670542042218	0.575209728815764
				1	96.2647750000000	95.3576550000000	0.133035068959111	0.513884741713945
				1	132.845125000000	120.199265000000	0.115545187523001	0.283814600918110
				1	118.105862500000	89.1951500000000	0.186551540269522	0.564945741532391
				1	139.662612500000	110.994090000000	0.142459139185829	0.390223216006785
				1	130.081100000000	85.3248250000000	0.224529418891824	0.537873641304348
				1	160.901962500000	130.206335000000	0.119263342211448	0.429449885853156
				1	13.5688500000000	14.4616525000000	0.815299286469536	0.970000000000000
				1	96.4763750000000	82.1994700000000	0.179429070059854	0.520809982814018
				1	51.9808625000000	44.3017375000000	0.332821847039781	0.546286876907426
				1	13.2845125000000	18.2008200000000	0.503933902149893	0.723470178156468
				1	100.450487500000	100.977417500000	0.123797933132394	0.468682926829268
				1	108.127600000000	93.6922825000000	0.154788534721709	0.484474744344593
				1	120.287987500000	80.7766900000000	0.231664782044155	0.598622288910108
				1	78.1795875000000	58.9041500000000	0.283146665729591	0.647494305239180
				1	14.9045750000000	15.0215300000000	0.830044013829470	0.955436720142603
				1	55.2209875000000	51.8899550000000	0.257719597626250	0.637344933140003
				1	120.056550000000	95.5319950000000	0.165309582353612	0.384679948756461
				1	142.301000000000	99.7003425000000	0.179897246280500	0.389777677632567
				1	144.238462500000	119.757492500000	0.126382097895045	0.426384750397975
				1	163.408100000000	119.243960000000	0.144414454457622	0.545567180616740
				1	178.517662500000	111.690012500000	0.179830096162208	0.537337996297058
				1	118.859687500000	87.8310200000000	0.193619277612858	0.501911492122336
				1	180.560925000000	116.616957500000	0.166843857247971	0.565465220931728
				1	112.829087500000	103.391900000000	0.132634928393858	0.472968259504709
				1	115.976637500000	95.2134450000000	0.160762154953495	0.591593917206421
				1	108.319362500000	98.9369150000000	0.139059041252393	0.477792732166891
				1	110.911462500000	89.8189100000000	0.172762999372482	0.416394800890684
				1	113.397762500000	79.2135525000000	0.227099076542179	0.524039071419510
				1	184.164737500000	137.722102500000	0.122013828397966	0.495247253763361
				1	167.216900000000	129.650540000000	0.125009026160284	0.389479089771159
				1	161.973187500000	97.8028425000000	0.212789423823574	0.527829643460478
				1	171.098437500000	141.507155000000	0.107373994122701	0.450012728661309
				1	36.4679375000000	29.2026400000000	0.537374230873035	0.767218831734961
				1	162.621212500000	141.184522500000	0.102521010973474	0.487540493396462
				1	203.777412500000	138.560280000000	0.133379290487145	0.548977554265429
				1	147.088450000000	99.6811950000000	0.186020995393219	0.499464693013080
				1	136.587800000000	87.2767775000000	0.225332776982333	0.571690334402199
				1	68.3005125000000	60.6874550000000	0.233042953664118	0.663514791300824
				1	112.002525000000	87.2142175000000	0.185038926588544	0.447484311350875
				1	126.027637500000	102.902690000000	0.149562323464379	0.505118132020141
				1	149.178000000000	115.345977500000	0.140899592390169	0.447349940099971
				1	54.4870000000000	40.9049250000000	0.409215013858277	0.685768698060942
				1	137.830950000000	112.994400000000	0.135657176231282	0.559517802074573
				1	10.9040125000000	14.8181525000000	0.624033758930165	0.912783751493429
				1	158.739675000000	100.209907500000	0.198643348904480	0.448939300092908
				1	100.569512500000	84.9424500000000	0.175156654891942	0.437458636664461
				1	130.444787500000	100.616260000000	0.161919909835090	0.513305511896374
				1	141.520725000000	102.141217500000	0.170462105453426	0.465428416485900
				1	107.029925000000	97.1993225000000	0.142360206566272	0.466477066440760
				1	75.8387625000000	57.2656300000000	0.290611647142871	0.627697225710698
				1	83.6415125000000	62.2994675000000	0.270808986905035	0.531914893617021
				1	321.036875000000	207.688045000000	0.0935280299922165	0.271591381940913
				1	169.412250000000	101.033135000000	0.208558078188675	0.542967042573652
				1	7.35971250000000	12.9906300000000	0.548037512858104	0.972868217054264
				1	153.105825000000	119.351140000000	0.135066745310249	0.467671959900594
				1	151.697362500000	113.251310000000	0.148628270916252	0.510910354412787
				1	128.355237500000	85.8749850000000	0.218720812351460	0.553394039735099
				1	131.449887500000	95.1064950000000	0.182620584860043	0.578071286412159
				1	30.9531125000000	26.4257925000000	0.557003788634859	0.967867998263135
				1	126.265687500000	59.5839150000000	0.446927564605995	0.738306643412082
				1	166.337437500000	97.9438900000000	0.217893950693636	0.589674175771053
				1	165.788600000000	113.757482500000	0.160992106683923	0.409257127378614
				1	135.265300000000	112.062727500000	0.135354870265342	0.490158761957229
				1	103.895600000000	61.7819100000000	0.342045875999047	0.606531262445241
				1	158.078425000000	106.791932500000	0.174182922548972	0.393027535441658
				1	154.739112500000	102.157030000000	0.186325995042570	0.557292180258357
				1	171.382775000000	125.223500000000	0.137342629604149	0.546302786052217
				1	29.5446500000000	31.9494150000000	0.363716407152145	0.721575342465753
				1	54.4010375000000	40.7263300000000	0.412160619803434	0.744780891480158
				1	252.557825000000	135.696895000000	0.172357772288149	0.541302320158564
				1	159.559625000000	109.021092500000	0.168698729331911	0.440481599273058
				1	21.1798375000000	17.6506025000000	0.854305925494255	0.929090909090909
				1	68.3534125000000	44.5296100000000	0.433183875420397	0.745896747239630
				1	192.675025000000	123.351127500000	0.159128892771749	0.583495588052529
				1	141.527337500000	74.9891425000000	0.316266669797404	0.690110035794777
				1	81.0295750000000	61.7908225000000	0.266689227098294	0.570943322981366
				1	150.017787500000	105.716222500000	0.168682235299787	0.587684861521915
				1	38.9410125000000	37.9638000000000	0.339529684423754	0.716782318170136
				1	250.607137500000	91.1017350000000	0.379446021723562	0.764292466400888
				1	49.0052375000000	33.6415250000000	0.544127923158443	0.765852613538989
				1	130.636550000000	90.2727575000000	0.201447159977025	0.579883097905504
				1	72.5655750000000	72.1802100000000	0.175026666893912	0.407572906867357
				1	118.079412500000	95.9286875000000	0.161245291875937	0.566450245130516
				1	148.034037500000	107.779725000000	0.160139071466209	0.600312082032992
				1	116.479187500000	79.5859225000000	0.231092412940269	0.478263317941210
				1	143.669787500000	99.5036925000000	0.182346284579431	0.453733801412907
				1	126.265687500000	92.3431025000000	0.186074254812842	0.559870747469821
				1	348.597775000000	233.619625000000	0.0802630815931971	0.265779030910610
				1	155.671475000000	101.772700000000	0.188867099902852	0.521601541001651
				1	139.689062500000	85.2633575000000	0.241461228614766	0.611552951025534
				1	148.946562500000	103.530532500000	0.174623807428857	0.570459921156373
				1	110.587450000000	87.1566025000000	0.182942716284384	0.446867852959224
				1	58.8710875000000	62.1505425000000	0.191523502227452	0.511170471102477
				1	28.4006875000000	34.3970750000000	0.301644694112597	0.635502210991788
				1	94.5256875000000	90.8111300000000	0.144039481421477	0.474867355487294
				1	124.691912500000	109.398235000000	0.130926488352080	0.554931836407378
				1	99.2139500000000	102.694655000000	0.118218902732011	0.324165298303229
				1	134.855325000000	139.304675000000	0.0873266059755599	0.393047801458902
				1	118.145537500000	96.3974850000000	0.159770200338651	0.429316483626699
				1	50.4599875000000	32.2738300000000	0.608773849363513	0.822152886115445
				1	104.186550000000	97.5041300000000	0.137713177191348	0.457387057387057
				1	134.207300000000	104.982982500000	0.153019997313153	0.385102258791883
				1	105.297450000000	95.4980125000000	0.145090524826697	0.399662909512272
				1	83.3307250000000	76.1620275000000	0.180525281418597	0.456444140654667
				1	183.272050000000	123.634142500000	0.150670857419325	0.492819266460451
				1	123.871962500000	77.2111725000000	0.261109448279497	0.585986438488860
				1	175.661062500000	124.339495000000	0.142779932063494	0.442204626396044
				1	143.206912500000	104.167517500000	0.165847609889508	0.554197662061637
				1	184.032487500000	92.3425850000000	0.271206631544176	0.563169253756122
				1	219.462262500000	150.123012500000	0.122370060471498	0.481312204949334
				1	190.003575000000	136.436172500000	0.128266304254167	0.423809815575026
				1	178.630075000000	121.542350000000	0.151952967684575	0.533764691428805
				1	17.1660500000000	16.0118525000000	0.841389476110351	0.970911949685535
				1	26.8004625000000	23.0055200000000	0.636338272226219	0.887207702888583
				1	95.9606000000000	63.5661350000000	0.298435997631143	0.683240713658965
				1	43.0738250000000	36.2274150000000	0.412428445258313	0.643255525717827
				1	166.410175000000	68.1280125000000	0.450545132845544	0.804283941748841
				2	148.377887500000	87.5231650000000	0.243406975116156	0.681233933161954
				2	233.798162500000	114.974872500000	0.222251696286430	0.534925614187657
				2	191.286400000000	115.395830000000	0.180515179441776	0.455432026526234
				2	417.043762500000	235.601075000000	0.0944141219712725	0.527899881057041
				2	289.905225000000	208.153450000000	0.0840811571527205	0.494425185046379
				2	299.671887500000	201.533590000000	0.0927173445572447	0.462937891352175
				2	126.490512500000	88.2838325000000	0.203941429924142	0.462546440405663
				2	275.377562500000	165.580852500000	0.126217096952548	0.556723790600767
				2	259.481112500000	160.471057500000	0.126625795299488	0.553793686419681
				2	338.295500000000	194.641640000000	0.112210778253855	0.536355582445602
				2	251.003887500000	169.002792500000	0.110433935799935	0.475679746539590
				2	236.846525000000	141.897810000000	0.147817378411521	0.494289538890946
				2	150.566625000000	125.657970000000	0.119828052446970	0.448839988461697
				2	162.680725000000	106.209687500000	0.181224830066406	0.465165459173683
				2	230.544812500000	149.302717500000	0.129966012223033	0.534718477398890
				2	232.138425000000	149.180472500000	0.131078946077266	0.509289551880421
				2	247.029775000000	186.446567500000	0.0892997785900713	0.472219299168684
				2	115.163300000000	87.4529575000000	0.189223452796135	0.551730959446093
				2	319.535837500000	151.601107500000	0.174712786168078	0.537923013773602
				2	274.914687500000	170.609457500000	0.118686576521346	0.530694583619008
				2	50.5790125000000	35.9629150000000	0.491439925989600	0.730158730158730
				2	310.721375000000	180.925475000000	0.119283823403003	0.491483765253762
				2	29.9347875000000	30.7474925000000	0.397893308067646	0.756019830028329
				2	308.565700000000	197.669590000000	0.0992379512022415	0.522878998609179
				2	278.597850000000	126.957527500000	0.217205447285464	0.610484445499881
				2	77.3398000000000	113.165117500000	0.0758905589130383	0.736782678002125
				2	216.413900000000	118.205625000000	0.194634009061971	0.576659536671138
				2	229.943075000000	130.784670000000	0.168933786721182	0.544615781663333
				2	276.957950000000	112.790332500000	0.273577228837964	0.625602244312984
				2	205.708262500000	114.689787500000	0.196522420181309	0.521993020282644
				2	238.446750000000	115.849792500000	0.223259912881566	0.592016693591815
				2	171.700175000000	98.9983250000000	0.220153152410535	0.574131485365186
				2	111.744637500000	76.3870825000000	0.240656008302468	0.542146231122347
				2	149.230900000000	72.1221350000000	0.360521752303073	0.704030710172745
				2	172.480450000000	86.1781825000000	0.291846896555481	0.483518990229251
				3	77.3530250000000	62.8699825000000	0.245923758247222	0.634882931795046
				3	79.6277250000000	76.0801475000000	0.172874716178431	0.443858969391709
				3	77.6373625000000	72.3789300000000	0.186232863115763	0.555997612890392
				3	104.543625000000	92.4297550000000	0.153774320012382	0.513638527991293
				3	103.551750000000	90.8268850000000	0.157738776186780	0.496942302579101
				3	94.8761500000000	88.8366375000000	0.151071552783122	0.542484699149511
				3	87.9727000000000	85.2141375000000	0.152241999792346	0.501945834326106
				3	76.5000125000000	84.6188400000000	0.134257091686336	0.435655442693754
				3	78.5763375000000	89.5799400000000	0.123049573218247	0.495568161673462
				3	57.1584500000000	68.1506675000000	0.154650055259340	0.402543214782436
				3	71.0909875000000	71.9816050000000	0.172417506019902	0.510612735282339
				3	73.1607000000000	69.9154000000000	0.188079743054259	0.570807993049522
				3	44.6542125000000	120.546507500000	0.0386156219403092	0.343525879802079
				3	77.0620750000000	70.2500500000000	0.196226332750814	0.380841601094766
				3	154.897812500000	99.1511600000000	0.197997428369038	0.546581155366959
				3	134.921450000000	115.821847500000	0.126389177487369	0.489265650080257
				3	128.513937500000	115.378867500000	0.121313058006622	0.539239623299616
				3	131.562300000000	121.083730000000	0.112763809534179	0.551317090190149
				3	121.729512500000	107.501195000000	0.132366828360746	0.471539491298527
				3	133.268325000000	103.317092500000	0.156888984288250	0.558195870342600
				3	104.001400000000	99.4407300000000	0.132166211691948	0.500033447053315
				3	106.209975000000	99.9867500000000	0.133502766768568	0.557484680478553
				3	100.146312500000	83.0973325000000	0.182251311073531	0.504239644147901
				3	129.988525000000	108.885910000000	0.137775345800299	0.619228751311648
				3	117.160275000000	80.5053475000000	0.227164670125298	0.553074433656958
				3	107.049762500000	94.9927025000000	0.149078524422853	0.306061085614813
				3	99.4916750000000	82.5276225000000	0.183568406833101	0.497996407351112
				3	82.3256250000000	66.7965425000000	0.231865927428800	0.451688626381948
				3	83.7803750000000	92.3137200000000	0.123543431350884	0.494216787838731
				3	106.401737500000	97.4862475000000	0.140692801261115	0.432281690140845
				3	101.164637500000	87.6815200000000	0.165356950279727	0.339452525909746
				3	87.0403375000000	75.0243325000000	0.194323869606557	0.573381950774840
				3	68.3071250000000	62.4199300000000	0.220307517126853	0.587246722288439
				3	64.2206000000000	58.5218900000000	0.235639197938715	0.473329245861435
				3	98.8701000000000	74.3811375000000	0.224568690257594	0.593667328042328
				3	82.3322375000000	77.0075650000000	0.174466882153392	0.613681051433302
				3	83.0001000000000	74.1518275000000	0.189690142133206	0.469830295411691
				3	70.4231250000000	58.3112675000000	0.260267651604060	0.569976544175137
				3	99.5445750000000	93.1712750000000	0.144099801816585	0.299110684313807
				3	99.4057125000000	68.8509025000000	0.263512931108153	0.574712643678161
				3	204.028687500000	159.605912500000	0.100647536388428	0.447572727547352
				3	54.7515000000000	58.1278425000000	0.203627991830265	0.533324265505985
				3	84.8317625000000	60.4696450000000	0.291536889745644	0.568825910931174
				3	63.5130625000000	57.5881475000000	0.240661545626897	0.529255319148936
				3	66.5415875000000	43.5706250000000	0.440469095248525	0.765679167979830
				3	58.4280500000000	54.6375350000000	0.245951265146087	0.569455727051178

## Sheet: Fig_S4
N Nest = 33
The average circularity was calculated for each nest and subdivided into bins centered at the values 0.25, 0.5, 0.75.
The apical and basal area of the nest were estimated respectively from esgGal4 > cad::mKate and esgGal4 > src::GFP images.
Apical and basal areas are expressed in pixels, as we are interested in their ratio.
Basal Area	Apical Area	Ratio	circularity
256985	115508	2.224824255	0.25
241793	123176	1.96298792	0.25
183333	122146	1.500933309	0.25
296697	120080	2.470827781	0.25
360571	183790	1.961864084	0.25
256755	138666	1.85160746	0.25
240431	124515	1.930940047	0.25
337105	134328	2.509566137	0.25
243492	113268	2.149698061	0.25
285859	118733	2.407578348	0.25
355123	155829	2.278927542	0.25
312719	147535	2.119625851	0.25
304296	177912	1.710373668	0.25
353092	148581	2.376427672	0.25
325448	181204	1.796030993	0.25
314512	178926	1.757776958	0.25
226550	114076	1.985956731	0.25
261477	150955	1.732151966	0.25
297979	196214	1.51864291	0.5
279332	181864	1.535938943	0.5
357561	190549	1.876477966	0.25
384149	211207	1.818827028	0.25
454414	180113	2.522938378	0.25
265520	179409	1.479970347	0.75
301483	218326	1.380884549	0.75
298266	194648	1.532335292	0.5
375951	240020	1.566331972	0.25
323923	219673	1.474569018	0.5
288195	231048	1.247338215	0.75
298359	191495	1.558051124	0.5
222584	157831	1.410267945	0.5
342035	210084	1.62808686	0.5

## Sheet: Fig_S6
Fig S6E
Cytosol actin	Cell area	Junction actin	Junction area
20225286	119.343537067009	4994569	24.3817507015741
29157384	102.669681298317	8313246	23.4984767232039
68481528	140.385571278827	14536962	25.4828585023956
140755360	171.567769110522	37513732	38.1880193318574
89323088	143.688948405487	26511794	35.9978515419666
93160960	97.0669981545120	27174688	25.7974286828366
96847976	131.056836566104	23805372	26.4267745952937
96775968	119.597790782417	23604440	27.9876389293209
14092983	116.040932357452	3196646.25000000	23.6558809020375
25982368	143.096929421973	6825112	32.9852403800114
30977322	122.611188800403	8357798	27.4553413556231
28662748	90.7883173178236	9731197	25.8945311928907
36831176	106.832340584764	9887927	24.5512714997294
35952168	90.7761420807060	9460386	21.9256659700269
38779876	114.891628815825	10948910	28.1330126999536
31204910	70.0842560960530	9697572	20.1347303115499
37121816	82.0875689772017	11236465	20.2315074629662
35770916	82.9105790768939	8078795.50000000	17.4605866707694
29528622	118.024732906718	5758143	20.4371229407446
35537200	100.092510139315	8127203	23.5347474003321
16277742	116.682520724528	3773855.50000000	23.8858592640645
26601146	141.911100947458	7127310	32.7432215513303
32063756	122.622828743499	8953812	27.4552216583360
30296430	90.5332691211980	10316386	26.2452042222042
37956728	106.687426869173	10643288	24.6239135111854
37446736	90.5943523958334	9593656	21.7924732653139
39968556	114.068131945700	11780066	28.7257583190468
30311012	71.4999849077605	10142566	20.9333265026863
34566776	83.8418023514247	11254934	21.0905463272261
35640364	84.1448119126797	8201313	17.6783971254665
30885998	116.633069403786	6099183	20.0135950320039
38676664	99.8747722249856	9038840	23.8372684475383
17969888	108.490135444759	3896399.75000000	22.6757256182134
41598184	122.344784653092	11368249	28.4717205160569
26657280	123.506511805934	7330712.50000000	23.5106702331085
41548120	112.059609248455	16736363	36.0705893020695
35379852	84.3993201605966	7723103.50000000	17.5816775763713
81111312	153.272045676655	26568906	37.2199360010967
17416252	57.5246663742650	4366782	13.0924911173476
87935560	121.569683969311	28913766	32.9969760776894
117826144	135.485630913359	34884208	33.4569052159950
80783376	101.279047398125	18464950	22.7604771319230
94254656	108.054029628126	32197252	29.7783948428458
79233368	88.7302366414517	31046880	26.3419942542002
112240640	93.6555624988810	27832796	19.5539485336734
96049008	86.8190429101000	18171364	16.8314282658563
10035695	116.816331791925	1887363.25000000	19.5177690688067
9559040	93.5588086349762	2414519	20.8608130077133
12466432	107.584286568226	2437674	21.1998134760424
19719626	115.206372567674	5164321	26.3422135320850
27921612	132.484915302593	6463161	25.0715722964345
14572738	109.627903251001	3194940.50000000	20.3525547574082
26043118	105.186424891601	9131193	28.1086187572229
40186920	143.652577842364	12695398	29.9962357031299
38404584	109.506034647578	12595982	29.5001366177428
13797686	114.674309745724	2494388	19.3846841882072
40188992	125.091398266207	13272116	32.0170402047539
18151912	75.7840405339975	5517390.50000000	20.0380505229162
36148504	142.310289277549	7183258.50000000	24.2246167293992
34782348	94.2719912634979	11388557	24.1639764983222
37982076	96.4144006441767	11254156	21.8892312258930
47788044	91.5252017812487	10615442	21.3929976649577
15896952	108.453475260921	4281845.50000000	26.3178411769818
16374416	101.689767286441	5657069.50000000	32.0654592499286
21879288	126.761339842576	7086834	34.7637990811407
16617556	137.424230573346	2798262.50000000	23.4264193805961
24874652	135.327948018125	7546455.50000000	33.5536783588738
27378524	103.759092816233	8496770	27.8062643284973
15174247	94.8430321688197	3413887	19.7115384313795
26333062	112.591473436142	9390038	30.1050718102204
23639120	91.9491786238665	7571464.50000000	26.2089948565046
35367884	88.3792548596343	13225576	28.9676791581882
22409912	97.4434231837432	6245278	24.1158828957094
28572592	79.3045355943761	9878126	25.1562725849357
32957668	73.8469648681929	12890765	25.4465317367467
31333150	105.755544843034	9351997	26.4994866890294
29654150	88.5371751886976	9782266	25.8581760198681
37166056	79.8245500020409	11608990	22.7966454770593
27421096	73.5203637826045	8983587	20.0136109636512
29963378	90.5816615199319	7338634	20.7880328443084
8335638	70.1200512350174	2662578.50000000	20.5822783238171
15504373	108.876721287568	4407091.50000000	26.3661098998164
23389912	120.009949441502	7241106	31.7268633900111
11537020	103.928617463464	2688956.50000000	22.3490596896537
15870765	108.658794222779	4592311	27.4067208239079
11490649	70.9187790970694	3478918.75000000	17.2789796709478
23733012	97.0310264355740	9106129	31.7871239176787
23808262	103.733900756824	7485859	30.7462708417297
31276490	96.9095663845401	8885539	23.7887654976773
29050684	92.1310453754347	6168931	18.0535147109577
34184088	122.150239584013	8807872	25.2528605440440
30113448	84.4349234477057	9302958	20.7638758378664
32109334	91.2954725621367	9413624	25.5070604367106
34128512	109.965446642348	6861782.50000000	22.4940266868554
33321250	126.675111103215	5284929	18.7913664677216
38873516	136.344492401250	9105082	28.7499240523374
33569296	140.699331195023	5737505.50000000	23.6071895240291
31815404	144.099651423477	8289969	31.5327731306599
20218194	156.720348894855	3680287.75000000	26.1846039238796
21722068	170.538099579673	3853336	24.5510230500858
22966900	147.463165563058	5866229	29.9717963605794
21994016	142.695956284566	5460495	28.7981636971527
19033838	149.835127909873	3501524.50000000	24.5026122895456
23490260	180.800217927314	2663215.50000000	26.8743749101631
40643344	140.228389714271	8897334	30.4923630871302
44655644	182.868677830300	6130460.50000000	27.8181068058647
44526004	156.551430067385	10448704	33.1301572850408
43698644	154.470157811645	8777588	31.3272359936889
43558004	204.818287103577	6960543	30.0203781275859
44179452	202.556173145882	10917783	43.4637061518716
39310500	174.605428928762	8365930.50000000	37.8251036793520
32366582	155.644306199666	5459842	24.6359287241760
43291980	206.718281928717	9382062	40.3780974511825
19207904	146.762746201468	3543452.50000000	27.8303651235862
23148744	134.989117817154	5642889.50000000	29.8268423237323
23948738	156.320994730913	5049689.50000000	31.2908408957360
52758680	175.199204043369	8798650	27.3344441737587
64410516	149.884307641362	13048330	23.0386909515933
49359732	134.457882679458	12705283	27.6006310709869
41570056	124.209075441967	9656246	23.0389073920398
38086520	235.191444400192	5525106	31.8114160129500
48758056	151.276990127583	12944734	28.5081461646605
36753340	142.939102308680	8057897	23.0387470181537
35249988	120.590425676097	9232158	23.3534289511875
29593546	140.096623057391	5635710	19.2030707136180
30101940	265.185029322317	2502027	21.5502510564087
26867696	134.893206833984	5425013	23.6801044638864
27068858	151.688083439637	4596857	21.4778581217945
17966858	182.663329687453	3083377.50000000	24.6117069939276
26058352	97.0673205498738	6158497	22.3126432888131
32554376	93.0253889847969	6041858	17.1579144364612
28998340	97.5154952855632	7445231.50000000	20.7882196463017
39125148	116.499198495510	10291494	24.1637971035215
36535596	159.636203537641	6409554	22.5303571355876
35414980	129.639925276336	8657742	24.7445849882957
42580260	141.026518134867	8900170	24.9504201060643
41211324	177.822537363134	10082819	32.1982574942665
52668000	180.944143946893	11240666	32.6822375727389
26205988	131.213377713119	5795292	25.3860329126924
42016200	190.878439325488	9322137	32.5612728059389
24045356	121.545263654712	7415355	31.0246116272062
24232304	133.511998936669	6206428	28.7376588940402
20286780	168.541683723318	3523976.50000000	26.4870040102986
22664612	147.330521977828	4858949.50000000	29.0280655778496
31558676	155.146863588864	5210967	22.0342685768614
30218596	236.047424381701	3803047.75000000	32.9968036423316
63918896	155.849555281460	14422602	34.1586938633919
57183400	189.716514737895	15489745	42.6526177818440
62931736	199.905037095553	10434395	33.8922992462429
35435808	218.550919073957	4598743	28.6166173952461
70508160	215.780443888162	18112124	47.2992575685828
74005976	231.050262940866	19282504	54.3050214793350
53020432	233.264607918997	13305672	46.2100871647758
48050412	222.107746622044	9483318	37.0381426619977
32351314	295.701071626486	3689158.75000000	33.7592314987835
31461350	204.769216428429	4684851	28.4835726563266
39155640	224.358905992478	8777222	43.8505662520645
23169454	109.410702628779	4427821	18.2230681696708
39475480	150.626117548865	6296575	22.5190020383564
51475992	153.627311185786	10043960	25.0843080280323
50482720	157.244262824276	9203577	26.0157573920683
21532632	157.363646432742	4295704.50000000	28.7381095480684
47658168	130.574975210080	11158516	25.1081822794628
47514124	162.022487702495	10213084	28.9437516550146
14558738	115.921117409288	2730755.75000000	18.2473852552546
41641640	209.987894431458	6790394	26.5844688980330
49816440	186.233157346456	8207611.50000000	25.5676502068316
26582196	151.374071294909	5970674	27.6612925061357
64159732	228.728802890969	7018898.50000000	23.0629102490212
21506850	150.636713303365	3782031	22.1193785324354
23104120	173.916946190540	3581702.25000000	20.9576463546521
47634256	125.623066227015	9970461	27.1163197905233
49132532	124.668305838415	10728479	27.9756404461309
48042040	160.170161753430	10191003	32.4647545610475
39547536	121.837021833047	10574850	30.3594128159895
43896992	173.893597577393	10812338	37.1357941871415
45216024	151.228096350493	12026018	34.6186133657777
42061272	123.360892237053	9352242	28.2900944096414
49591808	265.717988884227	10290424	49.4772738643288
26633254	131.261279390343	5762853.50000000	22.5061061369307
24745314	149.884183966742	3607653.75000000	23.2202097469697
19273736	155.439545500922	4253165	32.4165447072370
41337948	358.646901374411	2904997.50000000	25.3496678640442
20088510	225.206345202621	2088150.37500000	27.1525234444934
24376948	226.174998124426	2275396.75000000	21.7320550285128
22152810	212.042037747411	3132189.75000000	29.7542096106186
46817364	218.189724528613	5554167.50000000	28.5079245988042
35229468	192.524320448578	4401789	22.7723505706165
38266000	196.953141219042	7570261	37.8128059936181
14739501	168.917276163832	2211671	24.4300984859216
22113714	226.526162386082	3319403.50000000	33.3721742613106
18867708	257.502027201810	2161993.50000000	31.9805179464335
18235340	153.392312133130	3839539	31.1818401899694
14580538	247.300431399062	1979203.50000000	32.9362897670469
29913448	186.655959092995	4809803	26.2935341537549
32143232	190.285912840692	4953302	21.4051485727640
33072746	192.210887950928	5872796	25.5557333489040
43878604	221.287539302799	6485374.50000000	26.2451824384493
36425296	205.701956439284	5604940	23.8251623957910
33364076	199.157048817401	6758377	30.7590530975296
38430092	236.473968321376	6337576	31.2306506952501
27409342	241.555450993771	3038375.50000000	21.8166493538115
29921452	207.361060233811	5582868.50000000	27.9273956305894
23303914	203.501820334236	3025232	24.1278511008944
11397783	123.398659857792	1904435.62500000	17.7752811165340
7753384	110.922619825058	1412654.25000000	17.3033834381522
41504020	252.273966573124	5823140.50000000	32.1256696045950
36315304	218.163885490946	7243368	28.5561272831677
37501688	230.239772524642	6552577	33.6865616345131
41279968	223.391448964963	8121347	32.6580723522407
39346016	273.340751065953	6167193	30.9762077460364
46121648	257.319557871601	7844111	30.1533186764675
38928772	288.707562476256	5424341	30.5043158996032
25548164	274.068558124419	3499921	30.9279770657655
37428212	253.000381294109	4974459	31.6296072210202
34836252	217.316459004222	6614641	27.9510920538884
37048668	233.276653854538	6067170	32.3555321405747
37372080	218.648142729130	7261693	30.0202476376599
40187116	274.865419221406	5669586	28.4594049332260
45959888	254.525184388539	7440872	28.9918798067977
37404344	289.155714834726	5224690	30.4075846134354
23886142	274.455916128533	3263384.25000000	30.7343730955592
27401352	167.815449685474	3166362.50000000	18.8518560862981
35256116	217.571036212293	3635910.50000000	18.7792851590479
20100972	233.107401139813	1856428.25000000	22.9175151137138
23373960	172.656081585955	2850807.25000000	19.9288579540809
28613832	198.514204510033	3042821.25000000	17.4241369540402
20000892	194.073765244855	2692550	21.2962701642389
23881920	176.673165999674	3501468.75000000	20.1345191379646
20269614	217.184907644337	2441501	22.0948469561072
26768046	175.282787461144	3880328.25000000	21.0058243822376
17020072	139.283994060128	3056955	19.8562263272026
14224381	120.141440653429	2074096.50000000	13.6246614598278
12636590	233.144870260843	1518575.75000000	17.9445117305218
48765060	385.433817359295	4443648	28.2898478011520
60390168	200.727198962434	7347405	19.4931341107893
67896688	215.864441040147	9898244	21.5622524656559
65940192	304.714765306806	6293029	21.4291205147190
100891248	293.728569591297	10584446	23.6555832016501
58477632	230.421021515285	7446089.50000000	19.8198531208269
53904704	336.005671351633	4908467	24.1516726641706
33351504	270.786907069827	4467633	29.3426296888569
66027232	280.865790540720	8334026.50000000	25.1801527301133
95576640	329.714368760856	10386236	28.2778305873523
60747476	231.909607977731	7280086	19.3479814270432
74698176	237.802052966063	9523482	20.5700893922508
46064544	172.921656809502	7584494	20.1465608488013
47103468	263.587249510458	6097379.50000000	23.5224673447754
30674616	346.303080572145	2643351	22.5060744038039
26672254	197.377836460645	3323733.25000000	18.0655966240717
28278676	207.844854657014	3573860.50000000	18.2107786606285
23587856	229.311792883704	2769807	21.6110926710807
25657056	180.790617623336	3435896.50000000	18.2108477460154
25694942	158.888248390520	3776761.50000000	15.3431756886023
26223424	171.448503266855	3933782.50000000	17.0613995961914
26675232	162.675993514429	4808168.50000000	20.9334979880628
19607082	193.484011968177	2053910.75000000	19.4815348121075
21176820	144.477183360908	3319007.75000000	15.2947782889464
17470526	159.472072331567	2117065.50000000	18.7193396726069
22994780	168.920714416170	3687324.50000000	18.9853373379982
15037301	144.985979076137	2750498.50000000	20.9578222074896
18889436	175.139651710108	2661714	21.0424459476230
41203936	262.450953404284	4256485.50000000	24.5631950273458
24133448	223.488399171405	2492256	20.7274302399390
24267808	171.179824584491	2862933	16.9159126905603
17039764	229.164030590426	1620820.50000000	19.1181867202654
20999906	305.817840032759	1820711.25000000	23.9702224126746
17062646	185.518758114129	2071278.87500000	18.6583456519173
21084072	168.203816971799	2510009	16.8070764723706
29676118	229.091836524847	3207018.50000000	20.1710643498623
26126078	225.292170442144	3043384.50000000	20.4976844323634
15190178	224.710831129805	1622172.75000000	22.0221935326618
19820678	222.800582227150	2181581.50000000	18.8763359135647
14591975	188.835074453048	2063563.87500000	22.5668331069090
13778179	205.689753802687	1554303.87500000	21.7318630220596
20431552	319.989857573208	2139112.75000000	29.8995911653054
16762555	142.962322797705	1991396	14.9314742769570
23415140	192.100567792216	2636123	18.9003423466963
27581420	271.223941999443	2540303.50000000	21.4534982615750
13341057	181.512877060072	1457284.75000000	16.5165792618909
24638088	254.248799745975	2391924.75000000	19.6023107396926
20212784	194.170725268835	2453586.50000000	18.2349250352824
22050616	201.927253603500	2527423.75000000	20.7396757760324
15564592	175.632911819496	1897514.75000000	17.3999472512582
13587919	198.841139569044	1509322	20.0015153793972
14837474	196.132368511155	1850004.62500000	20.6792302280473
15755509	220.222565760843	1455006	18.9730224921186
22202300	212.987428617860	2363370.25000000	18.7674398982686

## Sheet: Fig_S7
Measurements of histoblasts from white pupae.
Group1 : WT
Group2 : e22c-InRdn
Medians, as well as 5th, 25th, 75th and 95th percentiles represented in the boxplots were calculated using R studio.
Group	Area	Perimeter	Circularity	Solidity
1	101.501875000000	90.7297675000000	0.154947414165653	0.515369430344050
1	90.5317375000000	79.1117200000000	0.181772870682061	0.596760911336810
1	94.4000500000000	76.3443025000000	0.203530183935833	0.640209659303632
1	90.0424125000000	64.7418950000000	0.269951765644744	0.604942825525636
1	109.112862500000	86.1507550000000	0.184742849389436	0.553749124036440
1	122.423825000000	90.3503825000000	0.188458537908719	0.611286341195831
1	93.3552750000000	79.5823000000000	0.185231888122735	0.480321685289303
1	76.7380625000000	69.8047700000000	0.197902141125166	0.470994710800205
1	109.284787500000	85.5891525000000	0.187470148797216	0.579004960606945
1	70.8198750000000	62.7275550000000	0.226176927498270	0.626531112199902
1	96.8466750000000	81.1354325000000	0.184872991075152	0.536298334097509
1	68.5319500000000	58.9787850000000	0.247577578132065	0.545254833040422
1	83.3836250000000	78.3956725000000	0.170492961927677	0.460214231063504
1	61.9062250000000	49.0984450000000	0.322707240978757	0.542194856935893
1	47.1669625000000	36.0054075000000	0.457206411585722	0.754791804362194
1	84.5871000000000	78.6906475000000	0.171659467918039	0.544138670478914
1	42.3332250000000	38.7457425000000	0.354358816988468	0.738342594829669
1	72.0167375000000	48.3915400000000	0.386459885349129	0.671309904153355
1	118.509225000000	76.1320700000000	0.256937057137301	0.575162531511211
1	91.3054000000000	60.8041800000000	0.310341214550144	0.600991884580703
1	93.9834625000000	61.8260125000000	0.308971791042408	0.643051260425452
1	97.5938875000000	72.9087925000000	0.230713320961455	0.651675080312070
1	84.4019500000000	77.8473525000000	0.175014749208352	0.526657434654665
1	78.5697250000000	62.8278925000000	0.250126734434790	0.551994577846631
1	119.739150000000	77.0268275000000	0.253607453316651	0.601402929647204
1	86.5377875000000	65.9361125000000	0.250131838439789	0.626923845692584
1	110.289887500000	85.9399025000000	0.187653143723470	0.532548706695924
1	100.166150000000	76.6761350000000	0.214096919619996	0.626874676779866
1	86.3394125000000	61.4336900000000	0.287478751039210	0.606522578155152
1	80.6394375000000	70.3216950000000	0.204917332239451	0.665600000000000
1	59.3405750000000	56.5659125000000	0.233051562746931	0.615185131825385
1	62.1773375000000	46.7242125000000	0.357896955760205	0.730458656330749
1	75.0783250000000	63.4592425000000	0.234279706635050	0.590242312289471
1	57.1584500000000	62.6537250000000	0.182977004783729	0.483794653418500
1	77.9415375000000	56.6832125000000	0.304838573799837	0.681621880998081
1	96.8665125000000	89.8784800000000	0.150685717297371	0.476190476190476
1	113.206000000000	74.0319400000000	0.259561962459733	0.627769347496206
1	85.4004375000000	64.1594200000000	0.260704844244636	0.648781508210438
1	62.7724625000000	49.1959075000000	0.325927554022906	0.665741011400175
1	122.503175000000	89.5551575000000	0.191944646930427	0.574205174411121
1	80.4146125000000	73.0918150000000	0.189150435214011	0.409811694747275
1	94.5058500000000	76.3100900000000	0.203941037845062	0.540681584565510
1	123.475212500000	87.3182350000000	0.203507186028208	0.431988472622478
1	110.554387500000	90.6908975000000	0.168911199970914	0.468936468936469
1	92.9915875000000	65.6341225000000	0.271265247830460	0.520963151011616
1	97.0318250000000	61.0897825000000	0.326728415037576	0.583340185839980
1	120.962462500000	77.5142550000000	0.252986489543241	0.636952764976959
1	80.3484875000000	56.5786200000000	0.315415382076438	0.668760708166762
1	92.4890375000000	83.1115350000000	0.168258695321239	0.543527877404630
1	74.8931750000000	73.0080950000000	0.176567217577096	0.476358815731330
1	77.0488500000000	61.2968400000000	0.257691357108162	0.546201232032854
1	125.511862500000	89.1306350000000	0.198536625984842	0.587597098285934
1	83.3373375000000	83.8005575000000	0.149126789980791	0.566843904291683
1	83.7208625000000	79.6541750000000	0.165816013631313	0.530392589325099
1	117.067700000000	70.2546500000000	0.298055267135627	0.655072242183319
1	92.2972750000000	79.8635325000000	0.181845145336538	0.571135079609656
1	50.2616125000000	43.9446050000000	0.327065813045965	0.560512503859216
1	104.821350000000	72.8061550000000	0.248498299337229	0.516861525984997
1	108.550800000000	84.3013825000000	0.191943539341462	0.582293435723252
1	66.1183875000000	57.7424200000000	0.249196624226207	0.449472096530920
1	43.0738250000000	37.9358550000000	0.376117507988839	0.751992272397972
1	102.573100000000	90.3663100000000	0.157844788538984	0.423039635015683
1	85.4930125000000	65.6387225000000	0.249356242253034	0.779378601854172
1	41.8901875000000	48.6762225000000	0.222171543933425	0.713876283735371
1	92.1782500000000	74.2522225000000	0.210096785668495	0.474888115365490
1	93.0378750000000	91.1488850000000	0.140723596412986	0.521390165978337
1	79.2111375000000	84.0015775000000	0.141065635635511	0.463962125540772
1	79.4822500000000	78.8646425000000	0.160588831782151	0.675321609819427
1	61.2582000000000	72.6247425000000	0.145950263813155	0.382721457986507
1	62.0120250000000	53.9218325000000	0.268013389660306	0.579635140380386
1	215.183975000000	174.316080000000	0.0889907542803210	0.280012914566555
1	122.496562500000	120.078630000000	0.106758464095783	0.322267769562990
1	95.4117625000000	67.5601425000000	0.262682214344199	0.597900894700619
1	75.5874875000000	59.4983550000000	0.268318029970517	0.493563777117652
2	128.771825000000	101.279005000000	0.157758171042456	0.625873186458893
2	208.882262500000	104.355945000000	0.241033294307270	0.606759317751106
2	209.477387500000	98.7251425000000	0.270079408895342	0.731828742117491
2	200.920812500000	111.332190000000	0.203701058407751	0.670807736063709
2	179.496312500000	113.121302500000	0.176269267997212	0.507911943358997
2	164.095800000000	88.5475275000000	0.262999214649004	0.706365503080082
2	139.801475000000	93.0064225000000	0.203093366472145	0.651370869815300
2	187.054400000000	104.362155000000	0.215820013639054	0.616130335263229
2	143.835100000000	93.8387925000000	0.205262645616823	0.610904224368672
2	203.579037500000	82.8670450000000	0.372545409155396	0.759566422989665
2	153.542250000000	71.4992950000000	0.377428112609941	0.805739514348786
2	172.923487500000	120.855742500000	0.148774763313116	0.505543504458906
2	177.400150000000	90.1398175000000	0.274366130225115	0.627163461538462
2	169.577562500000	90.8654675000000	0.258095553032579	0.629519138393083
2	146.929750000000	78.9756750000000	0.296028081580035	0.633799506404983
2	134.723075000000	70.6361050000000	0.339311331935772	0.750587343690792
2	143.273037500000	78.7666050000000	0.290195102384570	0.641780111104328
2	125.035762500000	79.5915000000000	0.248033722781183	0.696569114388324
2	145.481612500000	73.1662200000000	0.341504737630254	0.687524066230266
2	83.3770125000000	67.2851775000000	0.231428792260427	0.744954809954191
2	109.152537500000	56.0595675000000	0.436459765155415	0.722382151853185
2	101.277050000000	50.9271750000000	0.490706414236037	0.766392600205550
2	101.554775000000	60.3392925000000	0.350517564237855	0.732755222703981
2	287.676812500000	160.410452500000	0.140491288053042	0.533940774487472
2	178.392025000000	102.726452500000	0.212432381592806	0.678024998703387
2	205.258612500000	95.6916150000000	0.281684846472611	0.800370370370370
2	111.909950000000	90.5368550000000	0.171564629710722	0.574715909090909
2	146.605737500000	66.1192500000000	0.421410151911344	0.771430609042933
2	162.006250000000	66.0660050000000	0.466428996787605	0.883480825958702
2	106.818325000000	77.0659850000000	0.226011303675634	0.644791493603589
2	74.7344750000000	64.4953925000000	0.225773763190623	0.678881752927843
2	99.8024625000000	57.7853150000000	0.375591842308465	0.736709625453081
2	31.2771250000000	35.9959200000000	0.303340315357372	0.748058088483620
2	58.8314125000000	46.7441650000000	0.338348555755714	0.672454617205998
2	46.1486375000000	36.1420275000000	0.443959877982270	0.759200363471150
2	32.2425500000000	28.5222425000000	0.498048813740539	0.822135785007072
2	91.7947250000000	60.1002650000000	0.319355805307928	0.717665952890792
2	137.467262500000	73.2502275000000	0.321952048390155	0.655125461972379
